# Supplementary material for: Crystal chemistry and photomechanical behavior of 3,4-dimethoxycinnamic acid: correlation between maximum yield in the solid-state topochemical reaction and cooperative molecular motion
Source: IUCrJ. 2015 Oct 16;2(Pt 6):653–60. doi: 10.1107/S2052252515017297 (PMC4645110; doi:10.1107/S2052252515017297)
Supplement: Supplementary file 3 [file m-02-00653-sup1.cif]

 
data_dmcaformII
_database_code_depnum_ccdc_archive 'CCDC 1409385'
#==============================================================================

# PROCESSING SUMMARY (IUCr Office Use Only)

_journal_date_recd_electronic      2015-08-07
_journal_date_to_coeditor         ?
_journal_date_from_coeditor       ?
_journal_date_accepted     2015-09-16
_journal_date_printers_first      ?
_journal_date_printers_final      ?
_journal_date_proofs_out          ?
_journal_date_proofs_in           ?
_journal_coeditor_name            ?
_journal_coeditor_code      LC5066SUP1
_journal_coeditor_notes
; ?
;
_journal_paper_category      FA
_journal_techeditor_code      M151729
_iucr_compatibility_tag          ACTA95
_journal_techeditor_notes  
;
;
_journal_coden_ASTM               ?
_journal_name_full                ?
_journal_year                     ?
_journal_volume                   ?
_journal_issue                    ?
_journal_page_first               ?
_journal_page_last                ?
_journal_suppl_publ_number        ?
_journal_suppl_publ_pages         ?

#==============================================================================

 
_audit_creation_method            SHELXL-97
_chemical_name_systematic
;
 ?
;
_chemical_name_common             ?
_chemical_melting_point           ?
_chemical_formula_moiety          ?
_chemical_formula_sum
 'C11 H12 O4'
_chemical_formula_weight          208.11
 
loop_
 _atom_type_symbol
 _atom_type_description
 _atom_type_scat_dispersion_real
 _atom_type_scat_dispersion_imag
 _atom_type_scat_source
 'C'  'C'   0.0030   0.0020
 'International Tables Vol C Tables 4.2.6.8 and 6.1.1.4'
 'H'  'H'   0.0000   0.0000
 'International Tables Vol C Tables 4.2.6.8 and 6.1.1.4'
 'O'  'O'   0.0110   0.0060
 'International Tables Vol C Tables 4.2.6.8 and 6.1.1.4'
 
_symmetry_cell_setting            'Monoclinic'
_symmetry_space_group_name_H-M    'P 21/c'
 
loop_
 _symmetry_equiv_pos_as_xyz
 'x, y, z'
 '-x, y+1/2, -z+1/2'
 '-x, -y, -z'
 'x, -y-1/2, z-1/2'
 
_cell_length_a                    11.216(6)
_cell_length_b                    8.214(6)
_cell_length_c                    14.073(12)
_cell_angle_alpha                 90.00
_cell_angle_beta                  128.86(3)
_cell_angle_gamma                 90.00
_cell_volume                      1009.6(13)
_cell_formula_units_Z             4
_cell_measurement_temperature     150
_cell_measurement_reflns_used     ?
_cell_measurement_theta_min       ?
_cell_measurement_theta_max       ?
 
_exptl_crystal_description        block
_exptl_crystal_colour             Colorless
_exptl_crystal_size_max           0.25
_exptl_crystal_size_mid           0.15
_exptl_crystal_size_min           0.10
_exptl_crystal_density_meas       ?
_exptl_crystal_density_diffrn     1.369
_exptl_crystal_density_method     'not measured'
_exptl_crystal_F_000              440
_exptl_absorpt_coefficient_mu     0.105
_exptl_absorpt_correction_type    'none'
_exptl_absorpt_correction_T_min   ?
_exptl_absorpt_correction_T_max   ?
_exptl_absorpt_process_details    ?
 
_exptl_special_details
;
 ?
;
 
_diffrn_ambient_temperature       150
_diffrn_radiation_wavelength      0.71073
_diffrn_radiation_type            MoK\a
_diffrn_radiation_source          'fine-focus sealed tube'
_diffrn_radiation_monochromator   graphite
_diffrn_measurement_device_type   'Rigaku Mercury375R (2x2 bin mode)'
_diffrn_measurement_method        ?
_diffrn_detector_area_resol_mean  ?
_diffrn_standards_number          ?
_diffrn_standards_interval_count  ?
_diffrn_standards_interval_time   ?
_diffrn_standards_decay_%         ?
_diffrn_reflns_number             10242
_diffrn_reflns_av_R_equivalents   0.0630
_diffrn_reflns_av_sigmaI/netI     0.0336
_diffrn_reflns_limit_h_min        -14
_diffrn_reflns_limit_h_max        14
_diffrn_reflns_limit_k_min        -10
_diffrn_reflns_limit_k_max        10
_diffrn_reflns_limit_l_min        -18
_diffrn_reflns_limit_l_max        18
_diffrn_reflns_theta_min          2.89
_diffrn_reflns_theta_max          27.53
_reflns_number_total              2304
_reflns_number_gt                 2083
_reflns_threshold_expression      >2\s(I)
 
_computing_data_collection        ?
_computing_cell_refinement        ?
_computing_data_reduction         ?
_computing_structure_solution     ?
_computing_structure_refinement   'SHELXL-97 (Sheldrick, 2008)'
_computing_molecular_graphics     ?
_computing_publication_material   ?
 
_refine_special_details
;
 Refinement of F^2^ against ALL reflections.  The weighted R-factor wR and
 goodness of fit S are based on F^2^, conventional R-factors R are based
 on F, with F set to zero for negative F^2^. The threshold expression of
 F^2^ > 2\s(F^2^) is used only for calculating R-factors(gt) etc. and is
 not relevant to the choice of reflections for refinement.  R-factors based
 on F^2^ are statistically about twice as large as those based on F, and R-
 factors based on ALL data will be even larger.
;
 
_refine_ls_structure_factor_coef  Fsqd
_refine_ls_matrix_type            full
_refine_ls_weighting_scheme       calc
_refine_ls_weighting_details
 'calc w=1/[\s^2^(Fo^2^)+(0.0771P)^2^+0.1406P] where P=(Fo^2^+2Fc^2^)/3'
_atom_sites_solution_primary      direct
_atom_sites_solution_secondary    difmap
_atom_sites_solution_hydrogens    geom
_refine_ls_hydrogen_treatment     mixed
_refine_ls_extinction_method      none
_refine_ls_extinction_coef        ?
_refine_ls_number_reflns          2304
_refine_ls_number_parameters      138
_refine_ls_number_restraints      0
_refine_ls_R_factor_all           0.0465
_refine_ls_R_factor_gt            0.0434
_refine_ls_wR_factor_ref          0.1267
_refine_ls_wR_factor_gt           0.1236
_refine_ls_goodness_of_fit_ref    1.081
_refine_ls_restrained_S_all       1.081
_refine_ls_shift/su_max           0.000
_refine_ls_shift/su_mean          0.000
 
loop_
 _atom_site_label
 _atom_site_type_symbol
 _atom_site_fract_x
 _atom_site_fract_y
 _atom_site_fract_z
 _atom_site_U_iso_or_equiv
 _atom_site_adp_type
 _atom_site_occupancy
 _atom_site_symmetry_multiplicity
 _atom_site_calc_flag
 _atom_site_refinement_flags
 _atom_site_disorder_assembly
 _atom_site_disorder_group
O1 O 0.48499(10) 0.14409(10) 0.41129(8) 0.0305(2) Uani 1 1 d . . .
O2 O 0.38102(9) 0.14106(10) 0.50437(8) 0.0303(2) Uani 1 1 d . . .
H2 H 0.4226 0.0518 0.5277 0.045 Uiso 1 1 d R . .
O3 O 0.07811(9) 0.95786(9) 0.26884(7) 0.0271(2) Uani 1 1 d . . .
O4 O 0.13725(9) 1.08876(9) 0.13664(7) 0.0288(2) Uani 1 1 d . . .
C12 C 0.30088(11) 0.62207(13) 0.27301(9) 0.0233(2) Uani 1 1 d . . .
C13 C 0.16217(11) 0.86437(13) 0.25079(9) 0.0217(2) Uani 1 1 d . . .
C14 C 0.33733(12) 0.37013(13) 0.38856(10) 0.0265(3) Uani 1 1 d . . .
H26 H 0.2767 0.4114 0.4070 0.032 Uiso 1 1 calc R . .
C15 C 0.19419(12) 0.93650(13) 0.17742(9) 0.0235(2) Uani 1 1 d . . .
C16 C 0.21514(11) 0.70988(12) 0.29734(9) 0.0229(2) Uani 1 1 d . . .
H10 H 0.1938 0.6633 0.3454 0.027 Uiso 1 1 calc R . .
C17 C 0.40730(11) 0.20896(13) 0.43456(9) 0.0241(2) Uani 1 1 d . . .
C18 C 0.33104(12) 0.69432(14) 0.20086(10) 0.0265(3) Uani 1 1 d . . .
H11 H 0.3876 0.6376 0.1840 0.032 Uiso 1 1 calc R . .
C19 C 0.27816(13) 0.85005(14) 0.15325(10) 0.0268(3) Uani 1 1 d . . .
H12 H 0.2994 0.8961 0.1050 0.032 Uiso 1 1 calc R . .
C20 C 0.35848(11) 0.45885(13) 0.32107(9) 0.0247(2) Uani 1 1 d . . .
H25 H 0.4168 0.4112 0.3024 0.030 Uiso 1 1 calc R . .
C21 C 0.17804(15) 1.17191(15) 0.07170(11) 0.0341(3) Uani 1 1 d . . .
H13 H 0.1356 1.2797 0.0514 0.051 Uiso 1 1 calc R . .
H14 H 0.1385 1.1134 -0.0018 0.051 Uiso 1 1 calc R . .
H15 H 0.2875 1.1785 0.1218 0.051 Uiso 1 1 calc R . .
C22 C 0.06457(13) 0.89859(14) 0.35734(10) 0.0292(3) Uani 1 1 d . . .
H16 H 0.0111 0.9772 0.3686 0.044 Uiso 1 1 calc R . .
H17 H 0.1648 0.8808 0.4335 0.044 Uiso 1 1 calc R . .
H18 H 0.0087 0.7979 0.3293 0.044 Uiso 1 1 calc R . .
 
loop_
 _atom_site_aniso_label
 _atom_site_aniso_U_11
 _atom_site_aniso_U_22
 _atom_site_aniso_U_33
 _atom_site_aniso_U_23
 _atom_site_aniso_U_13
 _atom_site_aniso_U_12
O1 0.0342(4) 0.0298(4) 0.0380(4) 0.0048(3) 0.0277(4) 0.0084(3)
O2 0.0343(4) 0.0273(4) 0.0405(5) 0.0046(3) 0.0289(4) 0.0064(3)
O3 0.0332(4) 0.0266(4) 0.0318(4) 0.0049(3) 0.0254(4) 0.0067(3)
O4 0.0351(4) 0.0256(4) 0.0330(4) 0.0048(3) 0.0250(4) 0.0019(3)
C12 0.0204(5) 0.0248(5) 0.0243(5) -0.0038(4) 0.0138(4) -0.0021(4)
C13 0.0203(5) 0.0241(5) 0.0224(5) -0.0030(4) 0.0142(4) -0.0017(3)
C14 0.0258(5) 0.0253(5) 0.0314(5) -0.0021(4) 0.0194(5) 0.0025(4)
C15 0.0228(5) 0.0250(5) 0.0219(5) -0.0016(4) 0.0136(4) -0.0029(4)
C16 0.0230(5) 0.0236(5) 0.0253(5) -0.0011(4) 0.0168(4) -0.0017(4)
C17 0.0214(5) 0.0254(5) 0.0255(5) -0.0032(4) 0.0148(4) -0.0002(4)
C18 0.0241(5) 0.0325(6) 0.0277(5) -0.0042(4) 0.0185(4) -0.0004(4)
C19 0.0272(5) 0.0324(6) 0.0263(5) -0.0009(4) 0.0194(4) -0.0033(4)
C20 0.0208(5) 0.0262(5) 0.0269(5) -0.0049(4) 0.0149(4) 0.0002(4)
C21 0.0399(6) 0.0336(6) 0.0357(6) 0.0066(5) 0.0271(5) -0.0014(5)
C22 0.0340(6) 0.0318(6) 0.0343(6) 0.0058(4) 0.0275(5) 0.0072(4)
 
_geom_special_details
;
 All s.u.'s (except the s.u. in the dihedral angle between two l.s. planes)
 are estimated using the full covariance matrix.  The cell s.u.'s are taken
 into account individually in the estimation of s.u.'s in distances, angles
 and torsion angles; correlations between s.u.'s in cell parameters are only
 used when they are defined by crystal symmetry.  An approximate (isotropic)
 treatment of cell s.u.'s is used for estimating s.u.'s involving l.s. planes.
;
 
loop_
 _geom_bond_atom_site_label_1
 _geom_bond_atom_site_label_2
 _geom_bond_distance
 _geom_bond_site_symmetry_2
 _geom_bond_publ_flag
O1 C17 1.2282(14) . ?
O2 C17 1.3139(15) . ?
O2 H2 0.8191 . ?
O3 C13 1.3579(13) . ?
O3 C22 1.4313(16) . ?
O4 C15 1.3570(16) . ?
O4 C21 1.4268(15) . ?
C12 C18 1.3886(17) . ?
C12 C16 1.4056(15) . ?
C12 C20 1.4574(17) . ?
C13 C16 1.3799(17) . ?
C13 C15 1.4182(16) . ?
C14 C20 1.3313(17) . ?
C14 C17 1.4663(17) . ?
C14 H26 0.9300 . ?
C15 C19 1.3817(16) . ?
C16 H10 0.9300 . ?
C18 C19 1.3922(18) . ?
C18 H11 0.9300 . ?
C19 H12 0.9300 . ?
C20 H25 0.9300 . ?
C21 H13 0.9600 . ?
C21 H14 0.9600 . ?
C21 H15 0.9600 . ?
C22 H16 0.9600 . ?
C22 H17 0.9600 . ?
C22 H18 0.9600 . ?
 
loop_
 _geom_angle_atom_site_label_1
 _geom_angle_atom_site_label_2
 _geom_angle_atom_site_label_3
 _geom_angle
 _geom_angle_site_symmetry_1
 _geom_angle_site_symmetry_3
 _geom_angle_publ_flag
C17 O2 H2 110.0 . . ?
C13 O3 C22 115.82(9) . . ?
C15 O4 C21 117.20(9) . . ?
C18 C12 C16 118.46(10) . . ?
C18 C12 C20 119.48(10) . . ?
C16 C12 C20 122.06(10) . . ?
O3 C13 C16 125.02(10) . . ?
O3 C13 C15 115.00(10) . . ?
C16 C13 C15 119.97(10) . . ?
C20 C14 C17 121.58(10) . . ?
C20 C14 H26 119.2 . . ?
C17 C14 H26 119.2 . . ?
O4 C15 C19 125.60(10) . . ?
O4 C15 C13 115.21(9) . . ?
C19 C15 C13 119.18(11) . . ?
C13 C16 C12 120.85(10) . . ?
C13 C16 H10 119.6 . . ?
C12 C16 H10 119.6 . . ?
O1 C17 O2 123.01(10) . . ?
O1 C17 C14 123.14(10) . . ?
O2 C17 C14 113.85(9) . . ?
C12 C18 C19 121.26(10) . . ?
C12 C18 H11 119.4 . . ?
C19 C18 H11 119.4 . . ?
C15 C19 C18 120.27(10) . . ?
C15 C19 H12 119.9 . . ?
C18 C19 H12 119.9 . . ?
C14 C20 C12 127.53(10) . . ?
C14 C20 H25 116.2 . . ?
C12 C20 H25 116.2 . . ?
O4 C21 H13 109.5 . . ?
O4 C21 H14 109.5 . . ?
H13 C21 H14 109.5 . . ?
O4 C21 H15 109.5 . . ?
H13 C21 H15 109.5 . . ?
H14 C21 H15 109.5 . . ?
O3 C22 H16 109.5 . . ?
O3 C22 H17 109.5 . . ?
H16 C22 H17 109.5 . . ?
O3 C22 H18 109.5 . . ?
H16 C22 H18 109.5 . . ?
H17 C22 H18 109.5 . . ?
 
loop_
 _geom_torsion_atom_site_label_1
 _geom_torsion_atom_site_label_2
 _geom_torsion_atom_site_label_3
 _geom_torsion_atom_site_label_4
 _geom_torsion
 _geom_torsion_site_symmetry_1
 _geom_torsion_site_symmetry_2
 _geom_torsion_site_symmetry_3
 _geom_torsion_site_symmetry_4
 _geom_torsion_publ_flag
C22 O3 C13 C16 9.57(15) . . . . ?
C22 O3 C13 C15 -170.70(9) . . . . ?
C21 O4 C15 C19 -5.47(16) . . . . ?
C21 O4 C15 C13 174.54(9) . . . . ?
O3 C13 C15 O4 0.45(13) . . . . ?
C16 C13 C15 O4 -179.81(9) . . . . ?
O3 C13 C15 C19 -179.54(9) . . . . ?
C16 C13 C15 C19 0.20(15) . . . . ?
O3 C13 C16 C12 179.66(9) . . . . ?
C15 C13 C16 C12 -0.05(15) . . . . ?
C18 C12 C16 C13 -0.05(15) . . . . ?
C20 C12 C16 C13 179.91(9) . . . . ?
C20 C14 C17 O1 -2.21(17) . . . . ?
C20 C14 C17 O2 176.93(10) . . . . ?
C16 C12 C18 C19 0.00(15) . . . . ?
C20 C12 C18 C19 -179.97(9) . . . . ?
O4 C15 C19 C18 179.76(9) . . . . ?
C13 C15 C19 C18 -0.26(16) . . . . ?
C12 C18 C19 C15 0.16(16) . . . . ?
C17 C14 C20 C12 -177.71(9) . . . . ?
C18 C12 C20 C14 -178.14(10) . . . . ?
C16 C12 C20 C14 1.90(17) . . . . ?
 
_diffrn_measured_fraction_theta_max    0.988
_diffrn_reflns_theta_full              27.53
_diffrn_measured_fraction_theta_full   0.988
_refine_diff_density_max    0.237
_refine_diff_density_min   -0.324
_refine_diff_density_rms    0.065

 
data_DMCAtruxillicacid
_database_code_depnum_ccdc_archive 'CCDC 1409386'
 
_audit_creation_method            SHELXL-97
_chemical_name_systematic
;
 ?
;
_chemical_name_common             ?
_chemical_melting_point           ?
_chemical_formula_moiety          ?
_chemical_formula_sum
 'C22 H24 O8'
_chemical_formula_weight          416.22
 
loop_
 _atom_type_symbol
 _atom_type_description
 _atom_type_scat_dispersion_real
 _atom_type_scat_dispersion_imag
 _atom_type_scat_source
 'C'  'C'   0.0030   0.0020
 'International Tables Vol C Tables 4.2.6.8 and 6.1.1.4'
 'H'  'H'   0.0000   0.0000
 'International Tables Vol C Tables 4.2.6.8 and 6.1.1.4'
 'O'  'O'   0.0110   0.0060
 'International Tables Vol C Tables 4.2.6.8 and 6.1.1.4'
 
_symmetry_cell_setting            'Triclinic'
_symmetry_space_group_name_H-M    'P-1'
 
loop_
 _symmetry_equiv_pos_as_xyz
 'x, y, z'
 '-x, -y, -z'
 
_cell_length_a                    5.540(4)
_cell_length_b                    8.259(5)
_cell_length_c                    11.281(9)
_cell_angle_alpha                 83.61(2)
_cell_angle_beta                  83.275(17)
_cell_angle_gamma                 74.48(2)
_cell_volume                      492.2(6)
_cell_formula_units_Z             1
_cell_measurement_temperature     150
_cell_measurement_reflns_used     ?
_cell_measurement_theta_min       ?
_cell_measurement_theta_max       ?
 
_exptl_crystal_description        Block
_exptl_crystal_colour             Colorless
_exptl_crystal_size_max           0.25
_exptl_crystal_size_mid           0.20
_exptl_crystal_size_min           0.10
_exptl_crystal_density_meas       ?
_exptl_crystal_density_diffrn     1.404
_exptl_crystal_density_method     'not measured'
_exptl_crystal_F_000              220
_exptl_absorpt_coefficient_mu     0.107
_exptl_absorpt_correction_type    "none"
_exptl_absorpt_correction_T_min   ?
_exptl_absorpt_correction_T_max   ?
_exptl_absorpt_process_details    ?
 
_exptl_special_details
;
 ?
;
 
_diffrn_ambient_temperature       150
_diffrn_radiation_wavelength      0.71073
_diffrn_radiation_type            MoK\a
_diffrn_radiation_source          'fine-focus sealed tube'
_diffrn_radiation_monochromator   graphite
_diffrn_measurement_device_type   'Rigaku Mercury375R (2x2 bin mode)'
_diffrn_measurement_method        ?
_diffrn_detector_area_resol_mean  ?
_diffrn_standards_number          ?
_diffrn_standards_interval_count  ?
_diffrn_standards_interval_time   ?
_diffrn_standards_decay_%         ?
_diffrn_reflns_number             5242
_diffrn_reflns_av_R_equivalents   0.0398
_diffrn_reflns_av_sigmaI/netI     0.0361
_diffrn_reflns_limit_h_min        -7
_diffrn_reflns_limit_h_max        7
_diffrn_reflns_limit_k_min        -10
_diffrn_reflns_limit_k_max        10
_diffrn_reflns_limit_l_min        -14
_diffrn_reflns_limit_l_max        14
_diffrn_reflns_theta_min          1.82
_diffrn_reflns_theta_max          27.55
_reflns_number_total              2251
_reflns_number_gt                 2019
_reflns_threshold_expression      >2\s(I)
 
_computing_data_collection        ?
_computing_cell_refinement        ?
_computing_data_reduction         ?
_computing_structure_solution     ?
_computing_structure_refinement   'SHELXL-97 (Sheldrick, 2008)'
_computing_molecular_graphics     ?
_computing_publication_material   ?
 
_refine_special_details
;
 Refinement of F^2^ against ALL reflections.  The weighted R-factor wR and
 goodness of fit S are based on F^2^, conventional R-factors R are based
 on F, with F set to zero for negative F^2^. The threshold expression of
 F^2^ > 2\s(F^2^) is used only for calculating R-factors(gt) etc. and is
 not relevant to the choice of reflections for refinement.  R-factors based
 on F^2^ are statistically about twice as large as those based on F, and R-
 factors based on ALL data will be even larger.
;
 
_refine_ls_structure_factor_coef  Fsqd
_refine_ls_matrix_type            full
_refine_ls_weighting_scheme       calc
_refine_ls_weighting_details
 'calc w=1/[\s^2^(Fo^2^)+(0.0624P)^2^+0.1449P] where P=(Fo^2^+2Fc^2^)/3'
_atom_sites_solution_primary      direct
_atom_sites_solution_secondary    difmap
_atom_sites_solution_hydrogens    geom
_refine_ls_hydrogen_treatment     mixed
_refine_ls_extinction_method      none
_refine_ls_extinction_coef        ?
_refine_ls_number_reflns          2251
_refine_ls_number_parameters      138
_refine_ls_number_restraints      0
_refine_ls_R_factor_all           0.0447
_refine_ls_R_factor_gt            0.0390
_refine_ls_wR_factor_ref          0.1252
_refine_ls_wR_factor_gt           0.1072
_refine_ls_goodness_of_fit_ref    1.126
_refine_ls_restrained_S_all       1.126
_refine_ls_shift/su_max           0.000
_refine_ls_shift/su_mean          0.000
 
loop_
 _atom_site_label
 _atom_site_type_symbol
 _atom_site_fract_x
 _atom_site_fract_y
 _atom_site_fract_z
 _atom_site_U_iso_or_equiv
 _atom_site_adp_type
 _atom_site_occupancy
 _atom_site_symmetry_multiplicity
 _atom_site_calc_flag
 _atom_site_refinement_flags
 _atom_site_disorder_assembly
 _atom_site_disorder_group
O1 O 0.12451(18) 0.89255(13) 0.36438(9) 0.0268(3) Uani 1 1 d . . .
O2 O 0.47179(19) 0.80111(13) 0.51001(9) 0.0279(3) Uani 1 1 d . . .
O3 O 0.23264(18) 0.19182(12) -0.00390(9) 0.0262(2) Uani 1 1 d . . .
H9 H 0.2865 0.0751 -0.0207 0.039 Uiso 1 1 d R . .
O4 O 0.6261(2) 0.12870(12) 0.05077(9) 0.0279(3) Uani 1 1 d . . .
C1 C 0.3514(2) 0.68448(15) 0.22538(11) 0.0181(3) Uani 1 1 d . . .
H12 H 0.2259 0.7178 0.1731 0.022 Uiso 1 1 calc R . .
C2 C 0.3240(2) 0.76414(16) 0.33034(11) 0.0191(3) Uani 1 1 d . . .
C3 C 0.5670(2) 0.55390(15) 0.19737(11) 0.0170(3) Uani 1 1 d . . .
C4 C 0.6058(2) 0.47105(15) 0.08195(11) 0.0168(3) Uani 1 1 d . . .
H7 H 0.7541 0.3745 0.0833 0.020 Uiso 1 1 calc R . .
C5 C 0.7217(3) 0.58226(18) 0.38446(12) 0.0243(3) Uani 1 1 d . . .
H10 H 0.8454 0.5465 0.4376 0.029 Uiso 1 1 calc R . .
C6 C 0.7484(2) 0.50338(17) 0.27823(12) 0.0214(3) Uani 1 1 d . . .
H11 H 0.8900 0.4158 0.2617 0.026 Uiso 1 1 calc R . .
C7 C 0.5128(2) 0.71294(16) 0.41091(11) 0.0208(3) Uani 1 1 d . . .
C8 C 0.4277(2) 0.23153(16) 0.03122(11) 0.0192(3) Uani 1 1 d . . .
C9 C 0.3821(2) 0.41725(15) 0.04159(11) 0.0172(3) Uani 1 1 d . . .
H8 H 0.2260 0.4613 0.0915 0.021 Uiso 1 1 calc R . .
C10 C -0.0503(3) 0.96870(19) 0.27807(14) 0.0295(3) Uani 1 1 d . . .
H1 H 0.0384 1.0042 0.2058 0.044 Uiso 1 1 calc R . .
H2 H -0.1705 1.0647 0.3094 0.044 Uiso 1 1 calc R . .
H3 H -0.1361 0.8884 0.2610 0.044 Uiso 1 1 calc R . .
C11 C 0.6720(3) 0.7635(2) 0.58625(12) 0.0288(3) Uani 1 1 d . . .
H4 H 0.6990 0.6490 0.6203 0.043 Uiso 1 1 calc R . .
H5 H 0.6284 0.8382 0.6493 0.043 Uiso 1 1 calc R . .
H6 H 0.8230 0.7782 0.5403 0.043 Uiso 1 1 calc R . .
 
loop_
 _atom_site_aniso_label
 _atom_site_aniso_U_11
 _atom_site_aniso_U_22
 _atom_site_aniso_U_33
 _atom_site_aniso_U_23
 _atom_site_aniso_U_13
 _atom_site_aniso_U_12
O1 0.0251(5) 0.0264(5) 0.0251(5) -0.0100(4) -0.0036(4) 0.0038(4)
O2 0.0297(5) 0.0317(5) 0.0212(5) -0.0115(4) -0.0059(4) -0.0009(4)
O3 0.0254(5) 0.0177(5) 0.0391(6) -0.0063(4) -0.0046(4) -0.0098(4)
O4 0.0340(5) 0.0143(5) 0.0382(6) -0.0020(4) -0.0150(4) -0.0063(4)
C1 0.0191(6) 0.0170(6) 0.0181(6) -0.0020(4) -0.0035(4) -0.0033(5)
C2 0.0196(6) 0.0167(6) 0.0200(6) -0.0031(4) 0.0001(5) -0.0032(5)
C3 0.0201(6) 0.0136(5) 0.0181(6) -0.0023(4) -0.0017(5) -0.0055(4)
C4 0.0184(6) 0.0128(5) 0.0195(6) -0.0033(4) -0.0016(4) -0.0041(4)
C5 0.0232(6) 0.0275(7) 0.0210(6) -0.0041(5) -0.0082(5) -0.0012(5)
C6 0.0208(6) 0.0199(6) 0.0219(6) -0.0039(5) -0.0032(5) -0.0008(5)
C7 0.0251(6) 0.0214(6) 0.0168(6) -0.0047(5) -0.0017(5) -0.0061(5)
C8 0.0251(6) 0.0170(6) 0.0177(6) -0.0016(4) -0.0012(5) -0.0096(5)
C9 0.0188(6) 0.0154(6) 0.0184(6) -0.0040(4) -0.0004(4) -0.0058(4)
C10 0.0248(7) 0.0249(7) 0.0337(8) -0.0054(6) -0.0049(6) 0.0047(5)
C11 0.0304(7) 0.0372(8) 0.0203(6) -0.0090(6) -0.0056(5) -0.0075(6)
 
_geom_special_details
;
 All s.u.'s (except the s.u. in the dihedral angle between two l.s. planes)
 are estimated using the full covariance matrix.  The cell s.u.'s are taken
 into account individually in the estimation of s.u.'s in distances, angles
 and torsion angles; correlations between s.u.'s in cell parameters are only
 used when they are defined by crystal symmetry.  An approximate (isotropic)
 treatment of cell s.u.'s is used for estimating s.u.'s involving l.s. planes.
;
 
loop_
 _geom_bond_atom_site_label_1
 _geom_bond_atom_site_label_2
 _geom_bond_distance
 _geom_bond_site_symmetry_2
 _geom_bond_publ_flag
O1 C2 1.3631(17) . ?
O1 C10 1.4282(18) . ?
O2 C7 1.3656(17) . ?
O2 C11 1.4305(18) . ?
O3 C8 1.3236(17) . ?
O3 H9 0.9630 . ?
O4 C8 1.2218(18) . ?
C1 C2 1.3914(19) . ?
C1 C3 1.4099(18) . ?
C1 H12 0.9300 . ?
C2 C7 1.414(2) . ?
C3 C6 1.3862(19) . ?
C3 C4 1.5046(19) . ?
C4 C9 1.5534(18) . ?
C4 C9 1.5884(19) 2_665 ?
C4 H7 0.9800 . ?
C5 C7 1.3842(19) . ?
C5 C6 1.401(2) . ?
C5 H10 0.9300 . ?
C6 H11 0.9300 . ?
C8 C9 1.5019(19) . ?
C9 C4 1.5884(19) 2_665 ?
C9 H8 0.9800 . ?
C10 H1 0.9600 . ?
C10 H2 0.9600 . ?
C10 H3 0.9600 . ?
C11 H4 0.9600 . ?
C11 H5 0.9600 . ?
C11 H6 0.9600 . ?
 
loop_
 _geom_angle_atom_site_label_1
 _geom_angle_atom_site_label_2
 _geom_angle_atom_site_label_3
 _geom_angle
 _geom_angle_site_symmetry_1
 _geom_angle_site_symmetry_3
 _geom_angle_publ_flag
C2 O1 C10 117.44(11) . . ?
C7 O2 C11 116.51(11) . . ?
C8 O3 H9 107.4 . . ?
C2 C1 C3 120.81(12) . . ?
C2 C1 H12 119.6 . . ?
C3 C1 H12 119.6 . . ?
O1 C2 C1 125.09(12) . . ?
O1 C2 C7 115.02(12) . . ?
C1 C2 C7 119.90(12) . . ?
C6 C3 C1 118.56(12) . . ?
C6 C3 C4 119.70(12) . . ?
C1 C3 C4 121.73(11) . . ?
C3 C4 C9 118.31(10) . . ?
C3 C4 C9 119.19(11) . 2_665 ?
C9 C4 C9 88.87(10) . 2_665 ?
C3 C4 H7 109.6 . . ?
C9 C4 H7 109.6 . . ?
C9 C4 H7 109.6 2_665 . ?
C7 C5 C6 120.53(12) . . ?
C7 C5 H10 119.7 . . ?
C6 C5 H10 119.7 . . ?
C3 C6 C5 120.99(12) . . ?
C3 C6 H11 119.5 . . ?
C5 C6 H11 119.5 . . ?
O2 C7 C5 125.22(12) . . ?
O2 C7 C2 115.59(12) . . ?
C5 C7 C2 119.18(12) . . ?
O4 C8 O3 123.67(12) . . ?
O4 C8 C9 123.44(12) . . ?
O3 C8 C9 112.87(11) . . ?
C8 C9 C4 115.02(11) . . ?
C8 C9 C4 115.22(10) . 2_665 ?
C4 C9 C4 91.13(10) . 2_665 ?
C8 C9 H8 111.3 . . ?
C4 C9 H8 111.3 . . ?
C4 C9 H8 111.3 2_665 . ?
O1 C10 H1 109.5 . . ?
O1 C10 H2 109.5 . . ?
H1 C10 H2 109.5 . . ?
O1 C10 H3 109.5 . . ?
H1 C10 H3 109.5 . . ?
H2 C10 H3 109.5 . . ?
O2 C11 H4 109.5 . . ?
O2 C11 H5 109.5 . . ?
H4 C11 H5 109.5 . . ?
O2 C11 H6 109.5 . . ?
H4 C11 H6 109.5 . . ?
H5 C11 H6 109.5 . . ?
 
loop_
 _geom_torsion_atom_site_label_1
 _geom_torsion_atom_site_label_2
 _geom_torsion_atom_site_label_3
 _geom_torsion_atom_site_label_4
 _geom_torsion
 _geom_torsion_site_symmetry_1
 _geom_torsion_site_symmetry_2
 _geom_torsion_site_symmetry_3
 _geom_torsion_site_symmetry_4
 _geom_torsion_publ_flag
C10 O1 C2 C1 -10.24(19) . . . . ?
C10 O1 C2 C7 169.61(12) . . . . ?
C3 C1 C2 O1 179.17(11) . . . . ?
C3 C1 C2 C7 -0.68(19) . . . . ?
C2 C1 C3 C6 1.70(19) . . . . ?
C2 C1 C3 C4 -177.34(11) . . . . ?
C6 C3 C4 C9 134.81(13) . . . . ?
C1 C3 C4 C9 -46.17(16) . . . . ?
C6 C3 C4 C9 -119.21(13) . . . 2_665 ?
C1 C3 C4 C9 59.81(16) . . . 2_665 ?
C1 C3 C6 C5 -1.33(19) . . . . ?
C4 C3 C6 C5 177.72(12) . . . . ?
C7 C5 C6 C3 -0.1(2) . . . . ?
C11 O2 C7 C5 5.6(2) . . . . ?
C11 O2 C7 C2 -173.63(12) . . . . ?
C6 C5 C7 O2 -178.13(13) . . . . ?
C6 C5 C7 C2 1.1(2) . . . . ?
O1 C2 C7 O2 -1.30(17) . . . . ?
C1 C2 C7 O2 178.57(11) . . . . ?
O1 C2 C7 C5 179.42(12) . . . . ?
C1 C2 C7 C5 -0.7(2) . . . . ?
O4 C8 C9 C4 -1.14(18) . . . . ?
O3 C8 C9 C4 -179.71(10) . . . . ?
O4 C8 C9 C4 102.98(15) . . . 2_665 ?
O3 C8 C9 C4 -75.59(14) . . . 2_665 ?
C3 C4 C9 C8 -118.43(12) . . . . ?
C9 C4 C9 C8 118.65(12) 2_665 . . . ?
C3 C4 C9 C4 122.92(13) . . . 2_665 ?
C9 C4 C9 C4 0.0 2_665 . . 2_665 ?
 
_diffrn_measured_fraction_theta_max    0.989
_diffrn_reflns_theta_full              27.55
_diffrn_measured_fraction_theta_full   0.989
_refine_diff_density_max    0.308
_refine_diff_density_min   -0.232
_refine_diff_density_rms    0.059
