# Supplementary material for: Crystal chemistry and photomechanical behavior of 3,4-dimethoxycinnamic acid: correlation between maximum yield in the solid-state topochemical reaction and cooperative molecular motion
Source: IUCrJ. 2015 Oct 16;2(Pt 6):653–60. doi: 10.1107/S2052252515017297 (PMC4645110; doi:10.1107/S2052252515017297)
Supplement: Supplementary file 4 [file m-02-00653-dmcaformIIsup2.hkl]

#
# h,k,l, Fc-squared, Fo-squared, sigma(Fo-squared) and status flag
#
#data_platon

data_dmcaformII
_shelx_title ' datam in C2/m               New: P21/c'
_shelx_refln_list_code          4
_shelx_F_calc_maximum       88.64
_exptl_crystal_F_000       439.95
_reflns_d_resolution_high  0.7688
 
loop_
 _symmetry_equiv_pos_as_xyz
 'x, y, z'
 '-x, y+1/2, -z+1/2'
 '-x, -y, -z'
 'x, -y-1/2, z-1/2'
 
_cell_length_a    11.2160
_cell_length_b     8.2140
_cell_length_c    14.0730
_cell_angle_alpha  90.000
_cell_angle_beta  128.860
_cell_angle_gamma  90.000
 
_shelx_F_squared_multiplier     1.000
 
loop_
 _refln_index_h
 _refln_index_k
 _refln_index_l
 _refln_F_squared_calc
 _refln_F_squared_meas
 _refln_F_squared_sigma
 _refln_observed_status
   2   0   0     2568.87     2150.52     27.27 o
   3   0   0       10.16       10.38      0.41 o
   4   0   0     2019.96     1929.78     62.91 o
   5   0   0       19.24       22.67      1.57 o
   6   0   0      474.24      545.07     13.60 o
   7   0   0      239.47      256.90      7.54 o
   8   0   0       72.93       78.18      3.47 o
   9   0   0      156.52      174.85      4.68 o
  10   0   0       19.17       17.27      1.81 o
  11   0   0        0.46        0.74      0.50 o
   1   1   0      453.49      386.48     14.63 o
   2   1   0     1606.52     1451.96     17.15 o
   3   1   0     2953.44     2699.08     67.00 o
   4   1   0     1000.41      956.91     19.01 o
   5   1   0      351.87      372.90      6.46 o
   6   1   0        2.29        3.45      0.35 o
   7   1   0      152.48      161.47      3.89 o
   8   1   0       11.47       10.79      0.69 o
   9   1   0      114.88      116.13      2.47 o
  10   1   0        1.14        0.88      0.36 o
  11   1   0        2.01        2.26      0.51 o
   0   2   0       50.33       51.94      4.08 o
   1   2   0     1931.94     1716.89     67.19 o
   2   2   0      463.01      487.78      9.00 o
   3   2   0        7.33        5.28      0.39 o
   4   2   0      241.59      254.10      3.55 o
   5   2   0      213.06      214.21      4.56 o
   6   2   0       30.60       24.04      1.29 o
   7   2   0       54.06       58.35      1.42 o
   8   2   0        0.03        0.18      0.23 o
   9   2   0        0.59        0.80      0.23 o
  10   2   0       31.80       29.66      1.64 o
  11   2   0       72.56       68.60      2.36 o
   1   3   0        9.92        7.65      0.68 o
   2   3   0      917.80      892.61     29.54 o
   3   3   0        0.00        0.50      0.22 o
   4   3   0      107.40       99.45      2.15 o
   5   3   0      678.52      716.25     17.08 o
   6   3   0        8.36        8.19      0.58 o
   7   3   0       10.75        9.02      0.76 o
   8   3   0      159.96      158.58      4.99 o
   9   3   0      413.51      441.02     13.79 o
  10   3   0       82.93       85.12      2.50 o
   0   4   0     5399.66     5648.81     36.32 o
   1   4   0      289.83      287.26     12.96 o
   2   4   0      127.36      165.17      6.50 o
   3   4   0       26.16       31.61      1.24 o
   4   4   0       23.61       22.31      1.08 o
   5   4   0      226.77      237.46      8.07 o
   6   4   0      362.22      373.41     11.57 o
   7   4   0       54.00       54.55      1.90 o
   8   4   0        0.15        0.76      0.34 o
   9   4   0      163.37      166.27      4.81 o
  10   4   0        5.03        3.03      0.52 o
   1   5   0        6.78        5.47      0.56 o
   2   5   0       38.81       35.37      2.24 o
   3   5   0      231.23      240.64      8.48 o
   4   5   0       37.62       40.90      1.19 o
   5   5   0       45.38       42.51      1.35 o
   6   5   0      235.80      236.63      7.97 o
   7   5   0        8.25        8.52      0.61 o
   8   5   0      223.30      229.96      8.85 o
   9   5   0       31.89       31.93      2.03 o
  10   5   0        7.08        8.30      1.33 o
   0   6   0       66.98       60.44      4.06 o
   1   6   0      431.87      457.48     23.07 o
   2   6   0        2.67        2.25      0.28 o
   3   6   0       23.91       26.53      1.47 o
   4   6   0       36.15       38.33      1.45 o
   5   6   0        0.06        0.28      0.18 o
   6   6   0       44.91       45.56      1.28 o
   7   6   0        0.74        0.37      0.19 o
   8   6   0        7.92        7.51      0.78 o
   9   6   0       21.06       21.13      2.64 o
   1   7   0        5.05        5.50      0.50 o
   2   7   0       39.51       32.26      1.56 o
   3   7   0        8.05        5.79      0.52 o
   4   7   0        9.29       12.68      1.20 o
   5   7   0        0.08        0.30      0.20 o
   6   7   0       16.46       17.54      1.36 o
   7   7   0        3.66        2.22      0.39 o
   8   7   0       39.68       51.09      2.97 o
   0   8   0        1.31        0.49      0.53 o
   1   8   0       66.38       56.79      3.32 o
   2   8   0        4.69        2.42      0.36 o
   3   8   0       39.01       35.00      1.63 o
   4   8   0        1.94        2.96      0.52 o
   5   8   0       73.33       89.10      4.03 o
   6   8   0       14.80       15.39      0.97 o
   7   8   0       28.37       33.47      2.46 o
   1   9   0        0.13        0.15      0.24 o
   2   9   0      244.68      246.74     17.14 o
   3   9   0        0.00        0.39      0.40 o
   4   9   0        7.30        5.89      0.75 o
   5   9   0        2.81        2.76      0.54 o
   6   9   0      124.80      143.86      7.74 o
   0  10   0       35.06       38.69      6.72 o
   1  10   0       17.29       13.94      2.40 o
   2  10   0        0.96        0.59      0.30 o
   3  10   0        0.60        0.45      0.38 o
 -11   1   1        0.01        0.52      0.47 o
 -10   1   1      201.79      217.65      4.27 o
  -9   1   1        1.00        0.72      0.37 o
  -8   1   1       11.49       14.36      0.66 o
  -7   1   1      110.06      110.78      2.86 o
  -6   1   1       63.85       70.15      1.88 o
  -5   1   1      170.45      186.16      3.76 o
  -4   1   1      413.62      501.59     10.07 o
  -3   1   1      502.00      554.23      5.69 o
  -2   1   1     2006.69     1734.51     23.74 o
   1   1   1        2.32        1.54      0.24 o
   3   1   1      967.77      908.15     13.65 o
   4   1   1       23.59       23.98      0.74 o
   5   1   1      206.80      210.56      4.07 o
   6   1   1      182.99      193.75      3.99 o
   7   1   1       43.74       43.25      1.20 o
   8   1   1       79.32       82.96      2.18 o
   9   1   1       89.41       92.64      2.15 o
  10   1   1       33.90       33.65      1.83 o
 -11   2   1        0.47        0.89      0.42 o
 -10   2   1        2.25        1.94      0.45 o
  -9   2   1       55.74       55.68      1.88 o
  -8   2   1      110.65      109.29      3.36 o
  -7   2   1        5.20        4.05      0.40 o
  -6   2   1      228.21      232.09      6.56 o
  -5   2   1       90.09       88.96      1.55 o
  -4   2   1       82.33       84.92      0.99 o
  -3   2   1      244.72      265.43      4.81 o
  -2   2   1     2874.04     2493.44     71.60 o
  -1   2   1     1804.56     1567.86     68.19 o
   0   2   1      222.50      187.83      8.57 o
   1   2   1      706.84      675.07     20.53 o
   2   2   1     1799.11     1730.45     29.71 o
   3   2   1      189.05      160.97      3.39 o
   4   2   1      404.11      432.97      9.44 o
   5   2   1      465.75      544.99     10.47 o
   6   2   1       16.51       14.36      0.69 o
   7   2   1      272.32      296.26      5.90 o
   8   2   1        2.50        2.46      0.30 o
   9   2   1       65.69       62.53      2.17 o
  10   2   1      149.91      155.45      5.43 o
 -11   3   1        3.85        3.24      0.45 o
 -10   3   1      196.57      198.50      5.58 o
  -9   3   1      301.45      318.19      5.72 o
  -8   3   1       19.49       19.03      0.94 o
  -7   3   1       61.86       59.65      1.92 o
  -6   3   1        8.83        8.93      0.58 o
  -5   3   1       89.38      102.07      2.63 o
  -4   3   1      130.55      150.27      3.59 o
  -3   3   1        0.95        0.66      0.39 o
  -2   3   1     1286.63     1268.95     48.63 o
  -1   3   1     1084.04     1022.53     47.61 o
   0   3   1      361.09      335.23     14.46 o
   1   3   1     2055.71     2023.19     97.78 o
   2   3   1     1275.49     1343.41     40.68 o
   3   3   1       17.74       19.21      0.58 o
   4   3   1      680.76      741.53     15.43 o
   5   3   1       10.14       10.68      0.63 o
   6   3   1       48.60       46.16      1.33 o
   7   3   1       85.90       88.45      2.62 o
   8   3   1      455.58      493.37     16.78 o
   9   3   1       25.19       24.13      1.32 o
  10   3   1       34.86       27.37      3.40 o
 -11   4   1       10.97        9.41      1.53 o
 -10   4   1       12.35       12.35      1.21 o
  -9   4   1       56.13       52.70      2.08 o
  -8   4   1       55.15       52.10      2.14 o
  -7   4   1     1593.09     1689.82     44.72 o
  -6   4   1        7.71        8.22      0.86 o
  -5   4   1      112.69      113.83      3.42 o
  -4   4   1        0.38        0.20      0.24 o
  -3   4   1      730.70      778.26     26.73 o
  -2   4   1       98.57      109.55      4.77 o
  -1   4   1      120.82      113.59      5.37 o
   0   4   1     2595.58     2499.35    128.94 o
   1   4   1      169.43      182.30      8.20 o
   2   4   1       40.55       34.42      1.33 o
   3   4   1      192.72      210.79      6.63 o
   4   4   1       10.15        8.25      0.62 o
   5   4   1       14.56       14.31      1.00 o
   6   4   1        0.00        0.37      0.27 o
   7   4   1      129.98      131.17      4.95 o
   8   4   1      155.80      158.36      5.99 o
   9   4   1        0.31        0.05      0.41 o
  10   4   1       11.86       10.35      1.62 o
 -10   5   1       15.63       14.67      2.29 o
  -9   5   1       77.45       74.37      2.87 o
  -8   5   1       16.77       15.83      0.93 o
  -7   5   1      205.55      208.90      6.87 o
  -6   5   1       48.23       52.13      2.00 o
  -5   5   1       59.49       58.06      2.44 o
  -4   5   1      277.01      278.14     10.25 o
  -3   5   1       12.40       12.16      1.78 o
  -2   5   1      262.94      278.89     12.49 o
  -1   5   1      161.17      185.34      8.02 o
   0   5   1       78.24       91.98      4.27 o
   1   5   1      385.59      404.09     16.79 o
   2   5   1      378.88      399.07     16.34 o
   3   5   1        3.03        2.65      0.33 o
   4   5   1        3.31        2.83      0.25 o
   5   5   1        8.41        9.01      0.62 o
   6   5   1       24.76       24.65      1.09 o
   7   5   1       14.59       11.97      1.03 o
   8   5   1       49.19       46.50      2.73 o
   9   5   1        4.30        4.35      0.85 o
  -9   6   1       14.50       13.09      1.79 o
  -8   6   1        1.48        1.40      0.50 o
  -7   6   1       19.72       20.32      0.90 o
  -6   6   1       31.41       29.54      1.37 o
  -5   6   1      139.00      133.52      4.83 o
  -4   6   1       11.62        9.30      0.56 o
  -3   6   1        3.69        4.55      0.41 o
  -2   6   1       19.68       20.53      1.01 o
  -1   6   1        4.97        4.30      0.39 o
   0   6   1        3.83        3.33      0.39 o
   1   6   1        2.36        2.30      0.38 o
   2   6   1      386.80      403.88     15.71 o
   3   6   1        2.34        1.82      0.32 o
   4   6   1       17.84       19.10      0.87 o
   5   6   1       60.65       60.04      2.70 o
   6   6   1        0.11        0.60      0.42 o
   7   6   1        7.29        7.10      0.74 o
   8   6   1        6.64        5.59      0.68 o
  -9   7   1       51.76       50.42      3.18 o
  -8   7   1       72.81       76.90      3.49 o
  -7   7   1       64.64       65.35      3.11 o
  -6   7   1       26.30       24.71      1.29 o
  -5   7   1        0.23        0.53      0.14 o
  -4   7   1       26.17       25.45      1.08 o
  -3   7   1        7.94        6.71      0.55 o
  -2   7   1       47.84       51.81      3.19 o
  -1   7   1       26.54       22.72      1.96 o
   0   7   1       57.55       53.26      3.14 o
   1   7   1        2.92        4.64      0.42 o
   2   7   1       18.51       14.79      1.24 o
   3   7   1      302.10      287.66     14.40 o
   4   7   1       17.93       20.86      1.07 o
   5   7   1        7.82        6.90      0.74 o
   6   7   1       14.10       14.78      1.13 o
   7   7   1       15.54       19.67      1.16 o
   8   7   1       24.91       27.17      2.12 o
  -7   8   1        5.03        4.13      0.76 o
  -6   8   1       18.52       14.07      1.24 o
  -5   8   1        1.01        0.73      0.31 o
  -4   8   1      146.31      151.14      7.23 o
  -3   8   1        1.90        2.16      0.30 o
  -2   8   1      134.73      119.50      6.29 o
  -1   8   1        3.85        3.47      0.39 o
   0   8   1      338.59      311.74     16.64 o
   1   8   1       24.78       24.17      1.39 o
   2   8   1       48.31       44.58      3.90 o
   3   8   1       17.58       16.19      2.27 o
   4   8   1       16.93       13.35      1.41 o
   5   8   1        1.03        1.09      0.50 o
   6   8   1       15.52       21.48      1.99 o
   7   8   1        0.07        0.26      0.39 o
  -6   9   1        1.38        1.30      0.44 o
  -5   9   1       53.35       66.81      4.34 o
  -4   9   1        1.28        0.93      0.54 o
  -3   9   1       61.99       66.92      5.96 o
  -2   9   1        2.75        2.26      0.35 o
  -1   9   1      101.40       89.67      4.45 o
   0   9   1       20.76       18.72      1.95 o
   1   9   1       39.84       39.79      2.72 o
   2   9   1       19.84       18.09      1.12 o
   3   9   1       43.52       43.57      2.81 o
   4   9   1        4.16        3.12      0.52 o
   5   9   1        2.59        1.75      0.64 o
  -4  10   1       12.84       14.02      1.25 o
  -3  10   1        6.85        6.10      0.91 o
  -2  10   1        1.01        0.71      0.71 o
  -1  10   1        0.18        0.58      0.40 o
   0  10   1        9.49       11.89      1.62 o
   1  10   1       41.70       41.89      4.00 o
   2  10   1        8.52        6.96      0.88 o
   3  10   1        5.40        4.80      0.63 o
 -12   0   2       39.78       45.32      4.84 o
 -11   0   2        0.16        0.18      0.80 o
 -10   0   2       13.99       12.24      1.20 o
  -9   0   2       66.41       65.41      2.50 o
  -8   0   2     1883.79     2145.97     24.32 o
  -7   0   2       29.10       29.61      0.76 o
  -6   0   2      796.15      934.43     11.05 o
  -5   0   2        0.02        0.25      0.37 o
  -4   0   2     1160.33     1114.23     27.98 o
  -3   0   2     3708.48     2940.64     69.39 o
  -1   0   2     2884.23      662.42     28.01 o
   2   0   2        2.88        3.91      0.90 o
   3   0   2      475.26      495.52     15.12 o
   4   0   2       95.52       90.81      3.57 o
   5   0   2     1019.82     1062.36     40.94 o
   6   0   2       69.42       70.12      2.08 o
   7   0   2       23.26       22.56      1.68 o
   8   0   2        4.66        3.45      0.59 o
   9   0   2       12.92       14.18      1.23 o
  10   0   2        4.20        4.53      1.21 o
 -12   1   2        0.03        0.58      0.39 o
 -11   1   2        7.70        7.36      0.91 o
 -10   1   2        0.30        0.64      0.47 o
  -9   1   2       71.98       78.48      1.61 o
  -8   1   2       61.15       65.86      1.57 o
  -7   1   2        7.44        7.30      0.40 o
  -6   1   2      337.90      340.45      8.49 o
  -5   1   2      735.07      771.39     15.68 o
  -4   1   2        0.19        2.27      0.22 o
  -3   1   2     2287.50     1941.81     30.23 o
  -2   1   2       81.65       81.12      1.77 o
  -1   1   2      427.75      397.52     11.41 o
   0   1   2      396.39      393.68      9.57 o
   2   1   2      379.02      378.24      4.97 o
   3   1   2      184.24      184.58      3.94 o
   4   1   2      168.35      157.22      3.55 o
   5   1   2        6.25        5.46      0.51 o
   6   1   2        5.96        5.34      0.53 o
   7   1   2       49.07       48.75      1.25 o
   8   1   2        0.01        0.19      0.27 o
   9   1   2       39.09       36.96      1.36 o
  10   1   2       10.27       11.13      0.96 o
 -12   2   2       37.82       35.35      2.42 o
 -11   2   2        1.03        0.85      0.38 o
 -10   2   2       13.97       14.32      1.22 o
  -9   2   2       41.83       42.73      2.12 o
  -8   2   2       21.34       21.52      0.79 o
  -7   2   2        7.74        7.79      0.65 o
  -6   2   2      123.64      149.12      3.31 o
  -5   2   2       16.45       15.45      0.61 o
  -4   2   2       85.94       88.76      2.05 o
  -3   2   2        0.13        0.60      0.12 o
  -2   2   2      117.63      128.96      4.04 o
  -1   2   2       81.35       86.08      3.10 o
   0   2   2     1181.59     1086.70     37.58 o
   1   2   2       23.46       23.00      0.69 o
   2   2   2      929.27      961.77     20.43 o
   3   2   2       11.78        9.77      0.69 o
   4   2   2     1316.04     1400.40     33.09 o
   5   2   2       10.41       11.40      0.52 o
   6   2   2       43.33       44.40      1.28 o
   7   2   2       38.33       37.45      1.24 o
   8   2   2        6.31        4.33      0.42 o
   9   2   2       88.04       90.76      1.87 o
  10   2   2       36.57       33.44      4.07 o
 -11   3   2       84.45       81.95      2.07 o
 -10   3   2       76.61       74.12      2.63 o
  -9   3   2        0.27        0.36      0.53 o
  -8   3   2       12.47       14.02      0.92 o
  -7   3   2       85.20       83.19      1.95 o
  -6   3   2      107.49      104.08      2.78 o
  -5   3   2      232.96      263.37      6.42 o
  -4   3   2     1394.48     1473.01     43.32 o
  -3   3   2      246.96      232.68      7.48 o
  -2   3   2       46.57       44.43      1.49 o
  -1   3   2      260.83      252.74     10.64 o
   0   3   2        0.59        1.15      0.32 o
   1   3   2     1858.08     1898.68     97.76 o
   2   3   2      775.16      828.31     21.96 o
   3   3   2       17.22       12.95      0.52 o
   4   3   2       47.76       50.43      1.14 o
   5   3   2       21.25       22.57      0.64 o
   6   3   2      130.08      136.13      4.30 o
   7   3   2      203.65      211.59      4.42 o
   8   3   2        7.26        6.01      0.57 o
   9   3   2       53.36       54.38      2.42 o
 -11   4   2       37.99       31.05      2.37 o
 -10   4   2        0.41        0.43      0.27 o
  -9   4   2       19.65       17.54      1.29 o
  -8   4   2      441.16      443.73     16.22 o
  -7   4   2     1413.72     1482.73     49.92 o
  -6   4   2       15.02        7.31      0.77 o
  -5   4   2        0.62        1.14      0.76 o
  -4   4   2      376.69      405.99     13.44 o
  -3   4   2        2.45        2.79      0.45 o
  -2   4   2      600.99      651.61     29.19 o
  -1   4   2        1.80        1.14      0.20 o
   0   4   2      157.29      136.52      7.66 o
   1   4   2      354.96      365.76     13.57 o
   2   4   2       12.15        9.87      0.81 o
   3   4   2       54.20       52.17      1.63 o
   4   4   2       16.67       16.77      0.78 o
   5   4   2       73.80       77.77      2.18 o
   6   4   2        5.76        5.64      0.38 o
   7   4   2       40.33       35.80      1.61 o
   8   4   2        0.69        0.24      0.32 o
   9   4   2       16.68       14.63      2.44 o
 -10   5   2       36.59       32.85      2.37 o
  -9   5   2      101.98      100.47      3.19 o
  -8   5   2      232.98      232.43      8.24 o
  -7   5   2       27.78       25.42      1.94 o
  -6   5   2        1.07        1.55      0.37 o
  -5   5   2     1887.57     1979.26     70.02 o
  -4   5   2       29.10       26.97      1.10 o
  -3   5   2        5.95        6.29      0.42 o
  -2   5   2      219.70      232.57     10.90 o
  -1   5   2      110.80      117.91      6.06 o
   0   5   2      162.53      152.46      6.97 o
   1   5   2      607.09      603.05     24.68 o
   2   5   2      901.46      980.79     36.46 o
   3   5   2        0.44        0.21      0.21 o
   4   5   2      127.36      137.75      4.16 o
   5   5   2       10.06       11.37      0.77 o
   6   5   2        5.19        5.84      1.07 o
   7   5   2        2.15        2.14      0.51 o
   8   5   2        4.83        5.30      0.71 o
 -10   6   2        1.71        1.48      0.71 o
  -9   6   2       79.30       85.09      2.39 o
  -8   6   2        9.34        7.62      0.58 o
  -7   6   2       24.16       21.65      0.87 o
  -6   6   2       24.47       23.35      1.24 o
  -5   6   2      227.22      223.00      7.52 o
  -4   6   2       73.18       74.25      2.98 o
  -3   6   2       97.35      101.55      4.72 o
  -2   6   2       20.62       21.37      1.21 o
  -1   6   2        6.44        6.13      0.37 o
   0   6   2      108.39      110.17      4.94 o
   1   6   2        9.23        6.90      0.51 o
   2   6   2      101.80      104.63      4.72 o
   3   6   2        2.62        3.32      0.46 o
   4   6   2       77.76       82.43      4.80 o
   5   6   2        1.52        1.05      0.46 o
   6   6   2        5.72        6.61      0.84 o
   7   6   2       13.74       14.24      1.34 o
   8   6   2        5.03        2.82      0.48 o
  -9   7   2       63.18       70.72      5.75 o
  -8   7   2        0.94        0.44      0.22 o
  -7   7   2        1.21        0.80      0.26 o
  -6   7   2        7.40        6.26      0.59 o
  -5   7   2        0.18        0.18      0.30 o
  -4   7   2       45.20       46.89      2.11 o
  -3   7   2       59.70       57.88      2.76 o
  -2   7   2      123.77      122.08      5.54 o
  -1   7   2       20.65       18.74      1.46 o
   0   7   2       95.70       85.75      3.96 o
   1   7   2        2.38        3.10      0.58 o
   2   7   2       63.80       46.91      2.23 o
   3   7   2        2.01        2.17      0.44 o
   4   7   2        5.51        8.61      0.78 o
   5   7   2       43.87       42.66      2.75 o
   6   7   2        1.82        2.78      0.44 o
   7   7   2        0.56        0.87      0.49 o
  -8   8   2       40.24       37.01      3.48 o
  -7   8   2      575.96      667.63     30.70 o
  -6   8   2        0.10        0.09      0.49 o
  -5   8   2       57.16       59.24      3.25 o
  -4   8   2        8.28       10.38      0.85 o
  -3   8   2       21.34       24.80      1.30 o
  -2   8   2        0.97        0.69      0.22 o
  -1   8   2      129.87      122.03      6.37 o
   0   8   2       29.69       31.72      2.85 o
   1   8   2       32.45       28.85      2.46 o
   2   8   2       17.08       10.57      2.73 o
   3   8   2       12.13       11.43      1.18 o
   4   8   2        1.45        1.33      0.55 o
   5   8   2        3.30        2.35      0.49 o
   6   8   2        2.17        2.25      0.47 o
  -6   9   2        0.45        0.03      0.43 o
  -5   9   2       56.77       59.30      4.39 o
  -4   9   2        2.02        4.05      0.46 o
  -3   9   2        1.93        1.53      0.33 o
  -2   9   2        5.08        4.39      0.43 o
  -1   9   2       11.42       10.99      1.09 o
   0   9   2      145.13      157.67     10.69 o
   1   9   2       15.45       13.83      1.37 o
   2   9   2       10.80       12.22      1.26 o
   3   9   2       51.31       50.26      2.57 o
   4   9   2        2.62        2.11      0.54 o
  -4  10   2        0.11       -0.42      0.78 o
  -3  10   2        2.44        5.20      1.15 o
  -2  10   2        0.21        0.44      0.52 o
  -1  10   2       11.78        8.24      1.09 o
   0  10   2        0.00        0.48      0.41 o
   1  10   2       37.35       36.54      2.54 o
   2  10   2        5.75        6.44      0.88 o
 -12   1   3       25.98       27.86      2.09 o
 -11   1   3       29.22       27.56      1.61 o
 -10   1   3        1.52        1.25      0.59 o
  -9   1   3       37.69       41.20      1.63 o
  -8   1   3       36.93       32.51      2.34 o
  -7   1   3        0.01        0.13      0.21 o
  -6   1   3      886.34     1014.79     25.16 o
  -5   1   3      463.41      455.68      8.40 o
  -4   1   3      230.14      269.93      3.16 o
  -3   1   3      172.20      189.36      2.32 o
  -2   1   3     1091.51      983.65     16.86 o
  -1   1   3     2455.42     1975.07     76.12 o
   0   1   3     3838.77     3036.67     73.06 o
   1   1   3      271.18      243.18      2.64 o
   2   1   3     2133.47     2054.54     29.10 o
   3   1   3       54.32       54.40      1.32 o
   4   1   3      403.69      399.49      8.79 o
   5   1   3       98.16      106.36      3.25 o
   6   1   3        2.50        2.23      0.41 o
   7   1   3        8.19        7.88      0.73 o
   8   1   3       61.02       66.53      2.02 o
   9   1   3        0.90        0.83      0.34 o
 -12   2   3        0.01        0.12      0.33 o
 -11   2   3       47.58       49.64      2.57 o
 -10   2   3        1.30        0.83      0.40 o
  -9   2   3       10.09       13.45      0.98 o
  -8   2   3       30.09       25.44      1.12 o
  -7   2   3      136.33      134.92      3.81 o
  -6   2   3      614.95      659.41      9.46 o
  -5   2   3      334.10      336.89      5.13 o
  -4   2   3      214.87      267.10      4.44 o
  -3   2   3       68.67       86.02      2.66 o
  -2   2   3      176.72      203.13      6.76 o
  -1   2   3      809.42      725.00     23.54 o
   0   2   3      675.30      640.15     26.44 o
   1   2   3       36.88       25.92      0.82 o
   2   2   3     1856.51     1930.55     38.18 o
   3   2   3     7856.78     7489.67     33.05 o
   4   2   3      225.36      237.18      4.46 o
   5   2   3      451.88      472.40     11.73 o
   6   2   3       10.35       10.19      0.79 o
   7   2   3       29.10       26.16      1.12 o
   8   2   3       53.76       52.89      1.88 o
   9   2   3      232.90      234.37     15.82 o
 -12   3   3        0.01        0.65      0.45 o
 -11   3   3       61.93       60.26      1.84 o
 -10   3   3      136.75      145.89      3.87 o
  -9   3   3       20.68       19.51      1.45 o
  -8   3   3      101.79       99.35      3.74 o
  -7   3   3       11.83       14.38      0.59 o
  -6   3   3      156.37      155.24      3.14 o
  -5   3   3      367.37      423.69     10.53 o
  -4   3   3        0.53        1.55      0.25 o
  -3   3   3        0.38        0.89      0.48 o
  -2   3   3      254.79      266.59     10.15 o
  -1   3   3     1293.63     1196.97     53.15 o
   0   3   3      513.73      577.75     29.85 o
   1   3   3      316.22      325.32      8.40 o
   2   3   3       51.37       61.44      1.96 o
   3   3   3       85.93       78.60      1.71 o
   4   3   3        4.14        3.64      0.31 o
   5   3   3      140.77      141.65      2.89 o
   6   3   3      130.74      137.46      5.73 o
   7   3   3       32.69       31.37      1.35 o
   8   3   3        1.81        1.58      0.26 o
   9   3   3      103.81      106.13      8.02 o
 -11   4   3        3.96        3.04      0.54 o
 -10   4   3       59.00       56.07      2.14 o
  -9   4   3      358.29      381.74     10.97 o
  -8   4   3        6.83        5.17      0.43 o
  -7   4   3      218.45      241.29      6.22 o
  -6   4   3      148.45      165.28      4.31 o
  -5   4   3       34.98       37.14      1.21 o
  -4   4   3        8.39        8.43      0.42 o
  -3   4   3      369.90      400.09     16.66 o
  -2   4   3      150.26      151.42      8.12 o
  -1   4   3      830.86      821.17     35.78 o
   0   4   3       32.30       48.32      2.64 o
   1   4   3       67.89       80.96      3.24 o
   2   4   3      419.94      462.41     10.55 o
   3   4   3       21.98       20.00      0.95 o
   4   4   3      104.53      107.33      3.11 o
   5   4   3       90.17       90.45      2.94 o
   6   4   3        0.26        0.08      0.22 o
   7   4   3        1.56        0.96      0.41 o
   8   4   3        0.08        0.42      0.32 o
 -11   5   3       15.07       14.52      1.67 o
 -10   5   3        8.74        8.24      0.87 o
  -9   5   3        1.08        0.63      0.35 o
  -8   5   3        5.35        5.22      0.48 o
  -7   5   3      124.40      123.30      5.52 o
  -6   5   3      889.43      939.12     28.30 o
  -5   5   3      218.14      195.88      8.45 o
  -4   5   3      672.44      665.33     26.87 o
  -3   5   3       10.20       12.44      1.02 o
  -2   5   3      434.76      447.53     19.55 o
  -1   5   3       67.41       78.57      3.77 o
   0   5   3      139.73      150.97      7.52 o
   1   5   3       97.10       86.85      9.55 o
   2   5   3        5.21        3.60      0.48 o
   3   5   3       21.72       19.25      1.13 o
   4   5   3        1.81        2.05      0.41 o
   5   5   3        0.01       -0.31      0.46 o
   6   5   3        0.17        1.04      0.87 o
   7   5   3       12.90       12.20      1.08 o
   8   5   3        1.09        1.43      0.61 o
 -10   6   3       13.11       12.40      1.77 o
  -9   6   3        0.87        0.82      0.39 o
  -8   6   3       38.31       34.83      2.30 o
  -7   6   3        0.03        0.14      0.27 o
  -6   6   3      741.28      801.67     32.13 o
  -5   6   3       22.00       21.67      0.90 o
  -4   6   3        3.08        2.87      0.43 o
  -3   6   3      557.83      567.73     27.01 o
  -2   6   3       83.26       76.74      3.97 o
  -1   6   3        1.25        1.24      0.19 o
   0   6   3      126.02      123.02      6.46 o
   1   6   3       12.76       12.27      1.18 o
   2   6   3       57.47       53.44      2.67 o
   3   6   3      313.91      327.22     14.39 o
   4   6   3      312.79      299.19     12.18 o
   5   6   3        9.19        9.67      0.89 o
   6   6   3        0.10        0.46      0.43 o
   7   6   3        0.58        1.13      0.41 o
  -9   7   3       30.98       28.47      3.08 o
  -8   7   3       21.71       18.21      1.12 o
  -7   7   3        2.72        2.27      0.32 o
  -6   7   3       12.07       10.02      1.20 o
  -5   7   3      437.58      460.71     20.02 o
  -4   7   3       72.31       66.94      3.54 o
  -3   7   3      683.51      698.06     34.78 o
  -2   7   3        0.91        1.19      0.29 o
  -1   7   3        0.04        0.62      0.58 o
   0   7   3        0.22        1.26      1.00 o
   1   7   3      301.40      279.78     13.37 o
   2   7   3        1.13        0.32      0.37 o
   3   7   3      152.96      156.08      7.84 o
   4   7   3       10.26        7.66      0.77 o
   5   7   3        0.49        0.91      0.49 o
   6   7   3       28.65       28.66      1.38 o
  -8   8   3      135.07      125.77      6.09 o
  -7   8   3      195.45      208.54      6.62 o
  -6   8   3      249.15      253.60     13.93 o
  -5   8   3       62.94       58.99      2.30 o
  -4   8   3       10.32        8.24      0.77 o
  -3   8   3       45.41       44.97      2.58 o
  -2   8   3       57.30       49.86      2.75 o
  -1   8   3       19.42       20.28      1.67 o
   0   8   3      109.99      106.48      6.08 o
   1   8   3       20.86       17.38      1.53 o
   2   8   3       79.68       89.72      5.64 o
   3   8   3       35.73       32.26      2.32 o
   4   8   3       36.92       37.14      2.93 o
   5   8   3        1.84        0.99      0.46 o
  -7   9   3       23.40       24.20      1.55 o
  -6   9   3        0.29       -0.11      0.51 o
  -5   9   3       67.69       79.59      4.59 o
  -4   9   3       12.40        9.61      0.90 o
  -3   9   3       37.54       33.49      3.21 o
  -2   9   3        0.54        1.31      0.31 o
  -1   9   3       12.60        9.28      0.89 o
   0   9   3        4.72        3.65      0.50 o
   1   9   3       11.02        8.14      0.86 o
   2   9   3        0.71        0.47      0.38 o
   3   9   3        2.61        2.47      0.52 o
   4   9   3        4.77        5.19      0.72 o
  -5  10   3        2.84        2.12      0.95 o
  -4  10   3        2.52        5.07      0.85 o
  -3  10   3        0.18        0.68      0.42 o
  -2  10   3       10.44       12.59      1.53 o
  -1  10   3        2.29        2.09      0.46 o
   0  10   3        7.01        6.68      0.90 o
   1  10   3        7.02        4.34      0.62 o
   2  10   3       82.30       83.06      4.45 o
 -13   0   4        4.62        3.17      1.02 o
 -12   0   4        2.30        1.57      0.89 o
 -11   0   4        1.43        1.20      0.50 o
 -10   0   4        7.41       10.33      1.29 o
  -9   0   4       64.06       59.24      2.01 o
  -8   0   4      228.62      289.36      4.67 o
  -7   0   4      143.19      137.57      2.33 o
  -6   0   4       10.33        9.83      1.57 o
  -5   0   4      878.29      913.22     10.83 o
  -4   0   4      350.41      322.76     13.33 o
  -3   0   4      354.11      340.95      7.28 o
  -2   0   4      897.48      705.26     11.43 o
  -1   0   4        0.06        0.50      0.34 o
   0   0   4      108.42       89.36      2.86 o
   1   0   4        2.01        0.23      0.18 o
   2   0   4      463.15      482.88     14.63 o
   3   0   4       73.44       72.13      2.84 o
   4   0   4      286.67      310.58     13.35 o
   5   0   4       65.53       59.37      1.93 o
   6   0   4      196.90      211.97      6.79 o
   7   0   4        1.03        0.93      0.41 o
   8   0   4        0.18        0.62      0.32 o
   9   0   4       12.96        8.91      1.29 o
 -13   1   4        0.27        0.49      0.38 o
 -12   1   4        8.19        7.98      0.93 o
 -11   1   4       51.79       56.74      1.83 o
 -10   1   4        0.02        0.40      0.41 o
  -9   1   4        2.30        2.13      0.35 o
  -8   1   4      200.30      223.32      2.83 o
  -7   1   4      849.77     1016.19     24.96 o
  -6   1   4       36.11       33.50      0.72 o
  -5   1   4      286.57      348.57      2.84 o
  -4   1   4      621.13      653.22     11.28 o
  -3   1   4       23.92       28.53      0.42 o
  -2   1   4      175.13      172.54      3.01 o
  -1   1   4     1389.97     1270.56     17.71 o
   0   1   4      176.43      170.64      4.40 o
   1   1   4      107.24      114.06      2.15 o
   2   1   4     1004.19      983.02     16.59 o
   3   1   4      114.70      107.02      2.40 o
   4   1   4       27.83       25.70      0.77 o
   5   1   4       83.70       84.05      3.14 o
   6   1   4      224.07      241.61      5.22 o
   7   1   4       65.01       63.33      1.99 o
   8   1   4        0.21        0.38      0.26 o
   9   1   4        0.02        0.40      0.25 o
 -12   2   4        6.59        5.93      0.75 o
 -11   2   4       13.40       13.25      1.13 o
 -10   2   4        4.69        5.11      0.58 o
  -9   2   4        2.25        1.69      0.46 o
  -8   2   4       49.09       47.80      1.24 o
  -7   2   4      170.33      175.76      2.75 o
  -6   2   4      340.14      404.43      5.93 o
  -5   2   4      288.68      354.19      5.70 o
  -4   2   4     2084.72     2222.61     34.31 o
  -3   2   4     1804.04     1755.12     33.61 o
  -2   2   4     1167.36     1116.59     29.17 o
  -1   2   4       20.91       19.81      1.02 o
   0   2   4       13.72       13.64      0.51 o
   1   2   4        0.00       -0.19      0.27 o
   2   2   4     1390.90     1347.30     32.30 o
   3   2   4      311.22      324.33      5.91 o
   4   2   4      155.84      151.63      3.60 o
   5   2   4       18.98       18.44      1.02 o
   6   2   4        5.22        5.13      0.53 o
   7   2   4       10.56       10.44      0.66 o
   8   2   4        5.75        5.12      0.59 o
 -12   3   4       52.13       55.07      3.98 o
 -11   3   4        0.11        0.49      0.47 o
 -10   3   4       85.99       92.54      4.06 o
  -9   3   4       45.85       44.43      1.69 o
  -8   3   4        8.40       11.78      0.60 o
  -7   3   4        9.30       10.29      0.72 o
  -6   3   4     1005.19     1080.96     19.41 o
  -5   3   4      517.97      660.33     17.43 o
  -4   3   4       20.17       29.66      0.89 o
  -3   3   4        3.97        3.84      0.50 o
  -2   3   4       38.95       34.29      1.33 o
  -1   3   4       27.33       33.92      1.94 o
   0   3   4       15.79       16.19      1.11 o
   1   3   4      443.09      459.34     17.05 o
   2   3   4      505.12      527.75     16.14 o
   3   3   4       95.59      103.74      2.22 o
   4   3   4       14.87       12.13      0.48 o
   5   3   4      804.68      853.25     28.42 o
   6   3   4       54.85       55.77      2.56 o
   7   3   4       46.00       41.22      2.35 o
   8   3   4        0.00        0.37      0.27 o
 -12   4   4       37.16       30.51      3.28 o
 -11   4   4        1.64        1.37      0.36 o
 -10   4   4       56.19       53.31      2.70 o
  -9   4   4      322.43      353.10     13.46 o
  -8   4   4      216.81      233.83      7.95 o
  -7   4   4      120.54      129.61      3.36 o
  -6   4   4       43.73       47.51      1.16 o
  -5   4   4      652.40      692.36     19.01 o
  -4   4   4      140.52      124.79      2.67 o
  -3   4   4       98.83      102.64      4.45 o
  -2   4   4      162.15      178.66      7.69 o
  -1   4   4      330.63      372.52     19.32 o
   0   4   4      178.80      165.82      8.97 o
   1   4   4        3.31        2.97      0.38 o
   2   4   4       22.84       19.06      1.58 o
   3   4   4        6.20        5.92      0.62 o
   4   4   4       47.88       49.44      2.04 o
   5   4   4      119.27      120.80      5.17 o
   6   4   4        6.00        4.03      0.61 o
   7   4   4       33.05       29.79      2.13 o
   8   4   4       32.60       29.85      3.15 o
 -11   5   4       10.90       10.68      1.02 o
 -10   5   4       36.37       37.61      2.07 o
  -9   5   4        7.38        7.15      0.61 o
  -8   5   4       37.80       33.82      2.09 o
  -6   5   4      697.13      727.73     24.50 o
  -5   5   4       20.44       17.38      0.70 o
  -4   5   4      216.24      210.69      8.98 o
  -3   5   4      177.73      185.74      7.92 o
  -2   5   4       41.20       42.72      2.45 o
  -1   5   4      106.76       97.35      6.26 o
   0   5   4       24.68       23.77      2.47 o
   1   5   4      252.69      256.68     12.97 o
   2   5   4       14.81       12.71      1.34 o
   3   5   4      117.17      124.58      4.23 o
   4   5   4       17.56       15.17      1.10 o
   5   5   4       40.06       35.38      1.81 o
   6   5   4       17.07       14.94      0.94 o
   7   5   4       22.67       22.74      1.56 o
 -11   6   4        0.49        0.74      0.52 o
 -10   6   4       20.86       20.62      1.78 o
  -9   6   4       13.37       10.94      0.87 o
  -8   6   4       22.91       21.71      1.03 o
  -7   6   4        8.35        7.63      0.62 o
  -6   6   4       27.36       25.88      1.63 o
  -5   6   4        9.48        9.85      1.24 o
  -4   6   4     1140.91     1191.51     55.34 o
  -3   6   4       27.83       28.50      1.91 o
  -2   6   4      163.12      157.07      8.95 o
  -1   6   4      177.59      175.68     11.09 o
   0   6   4      117.21      118.89      6.18 o
   1   6   4       15.75        9.44      0.87 o
   2   6   4       84.58       82.40      5.07 o
   3   6   4        5.14        3.26      0.67 o
   4   6   4        2.88        3.28      0.56 o
   5   6   4       47.47       44.42      3.30 o
   6   6   4       16.84       13.34      1.13 o
   7   6   4        0.11        0.49      0.44 o
 -10   7   4       77.44       83.93      6.08 o
  -9   7   4       17.21       15.47      1.01 o
  -8   7   4      118.22      117.33      4.97 o
  -7   7   4       13.57       12.79      1.01 o
  -6   7   4      505.91      552.27     20.82 o
  -5   7   4       93.11       97.21      4.03 o
  -4   7   4        3.10        4.83      0.55 o
  -3   7   4      206.84      202.43     10.38 o
  -2   7   4       28.66       22.46      2.97 o
  -1   7   4       35.02       37.39      2.30 o
   0   7   4      193.57      183.10     10.27 o
   1   7   4        0.65        0.60      0.68 o
   2   7   4      138.48      134.16      6.28 o
   3   7   4        2.77        2.68      0.54 o
   4   7   4       79.09       87.03      2.84 o
   5   7   4       34.31       32.65      2.21 o
   6   7   4        1.25        0.92      0.45 o
  -9   8   4      149.38      147.15      8.23 o
  -8   8   4       33.47       33.88      1.75 o
  -7   8   4       92.60       84.41      3.89 o
  -6   8   4       11.03        8.54      0.60 o
  -5   8   4       23.24       22.80      1.14 o
  -4   8   4       17.22       19.16      1.08 o
  -3   8   4       36.15       30.31      2.24 o
  -2   8   4       81.70       81.84      5.52 o
  -1   8   4        7.19        6.50      0.71 o
   0   8   4        5.78        4.48      0.64 o
   1   8   4        1.76        1.45      0.50 o
   2   8   4       13.71       11.05      0.97 o
   3   8   4        9.46        9.31      1.02 o
   4   8   4       27.17       27.35      2.39 o
   5   8   4       18.44       21.60      2.00 o
  -7   9   4      124.26      132.91      7.66 o
  -6   9   4       83.32       93.90      4.91 o
  -5   9   4       99.26       99.37      7.64 o
  -4   9   4        1.22        0.60      0.29 o
  -3   9   4        8.53        7.97      1.00 o
  -2   9   4        0.89        1.00      0.32 o
  -1   9   4        0.16        0.58      0.34 o
   0   9   4        0.70        0.30      0.45 o
   1   9   4        0.01        0.15      0.43 o
   2   9   4       17.47       16.61      1.61 o
   3   9   4        0.07        0.42      0.33 o
  -5  10   4       17.66       20.87      4.01 o
  -4  10   4       41.51       47.06      4.42 o
  -3  10   4       34.42       37.60      2.55 o
  -2  10   4        1.14        2.19      0.46 o
  -1  10   4       58.50       66.35      4.65 o
   0  10   4       21.26       21.00      1.71 o
   1  10   4       42.23       44.85      2.25 o
 -13   1   5       19.34       17.80      1.64 o
 -12   1   5       11.09       11.00      1.25 o
 -11   1   5       68.77       67.24      2.41 o
 -10   1   5        0.30        0.53      0.34 o
  -9   1   5        2.31        1.68      0.30 o
  -8   1   5      228.84      256.44      3.79 o
  -7   1   5        3.86        3.78      0.72 o
  -6   1   5      794.90      883.15     30.49 o
  -5   1   5        7.42       11.95      0.38 o
  -4   1   5      896.51      932.34     17.98 o
  -3   1   5       14.87       13.25      0.45 o
  -2   1   5       19.21       19.00      0.47 o
  -1   1   5      419.22      411.01      6.03 o
   0   1   5        8.98        5.48      0.33 o
   1   1   5        8.92        9.68      0.37 o
   2   1   5       15.49       10.48      0.49 o
   3   1   5      352.57      370.88      8.54 o
   4   1   5      213.00      221.34      5.57 o
   5   1   5       36.49       37.42      1.45 o
   6   1   5        8.99        7.79      0.70 o
   7   1   5        3.71        2.83      0.35 o
   8   1   5        6.35        4.90      0.55 o
 -13   2   5      184.23      184.49      3.73 o
 -12   2   5        2.93        2.63      0.51 o
 -11   2   5       77.15       80.73      2.26 o
 -10   2   5      137.38      145.09      4.68 o
  -9   2   5      123.97      128.57      3.33 o
  -8   2   5       13.74       12.71      1.39 o
  -7   2   5      261.34      280.98      3.20 o
  -6   2   5      211.20      228.73      2.62 o
  -5   2   5      822.86      952.54     13.33 o
  -4   2   5      890.81     1032.81     15.12 o
  -3   2   5      471.38      501.59      9.04 o
  -2   2   5       52.82       65.34      1.44 o
  -1   2   5      107.06       94.11      3.13 o
   0   2   5      314.63      304.13     12.34 o
   1   2   5     1998.78     1927.61     91.56 o
   2   2   5       38.47       36.59      1.42 o
   3   2   5      512.97      543.91     13.17 o
   4   2   5      226.59      245.41      7.95 o
   5   2   5       13.30       15.33      0.82 o
   6   2   5       50.01       50.33      2.14 o
   7   2   5       17.33       16.81      1.24 o
   8   2   5       44.52       45.47      3.42 o
 -12   3   5       11.78       11.58      1.31 o
 -11   3   5      103.72      108.38      3.18 o
 -10   3   5      190.00      204.03      4.76 o
  -9   3   5        9.52        9.83      1.00 o
  -8   3   5       11.35       15.64      0.71 o
  -7   3   5      219.90      273.51      5.25 o
  -6   3   5       76.59       83.72      2.53 o
  -5   3   5     1675.81     1823.61     38.12 o
  -4   3   5       33.89       49.25      1.28 o
  -3   3   5     1333.13     1422.20     43.94 o
  -2   3   5      842.17      864.52     24.76 o
  -1   3   5       23.28       24.39      1.29 o
   0   3   5       79.38       79.34      2.96 o
   1   3   5       67.19       80.20      2.70 o
   2   3   5       55.98       51.88      2.63 o
   3   3   5      360.26      377.53      9.22 o
   4   3   5     1381.22     1459.94     56.33 o
   5   3   5        0.06       -0.31      0.64 o
   6   3   5      143.92      128.95      5.10 o
   7   3   5        3.72        3.86      0.52 o
 -12   4   5       24.60       23.27      1.97 o
 -11   4   5       17.72       18.76      1.52 o
 -10   4   5        9.58       10.44      0.90 o
  -9   4   5       17.74       13.75      1.09 o
  -8   4   5        0.94        1.26      0.24 o
  -7   4   5        6.45        6.00      0.59 o
  -6   4   5       36.65       38.60      1.05 o
  -5   4   5       43.25       42.66      1.27 o
  -4   4   5       24.63       15.72      0.64 o
  -3   4   5       61.36       53.33      2.34 o
  -2   4   5       47.57       32.42      1.07 o
  -1   4   5       64.62       62.83      3.69 o
   0   4   5      307.37      313.31     15.13 o
   1   4   5        0.69        0.85      0.32 o
   2   4   5        7.50        7.50      0.74 o
   3   4   5       21.98       23.64      1.21 o
   4   4   5        4.29        5.27      0.66 o
   5   4   5       40.47       38.12      1.85 o
   6   4   5      100.13       96.18      4.20 o
   7   4   5       87.86       81.99      6.05 o
 -12   5   5       63.84       67.11      3.37 o
 -11   5   5        3.87        3.93      0.60 o
 -10   5   5        4.34        3.91      0.52 o
  -9   5   5       17.26       18.57      1.35 o
  -8   5   5      306.86      307.06      8.69 o
  -7   5   5       35.34       38.74      1.75 o
  -6   5   5       54.32       58.67      1.72 o
  -5   5   5      170.55      165.52      5.44 o
  -4   5   5       10.41       12.01      0.99 o
  -3   5   5      157.52      161.64      7.27 o
  -2   5   5       36.55       43.13      2.40 o
  -1   5   5      183.75      174.95     10.42 o
   0   5   5        0.86        0.68      0.27 o
   1   5   5      245.17      244.24     10.99 o
   2   5   5       39.73       37.50      1.49 o
   3   5   5       93.67      101.20      2.58 o
   4   5   5       12.91       14.27      1.30 o
   5   5   5       35.26       34.21      2.53 o
   6   5   5       10.74        9.46      0.84 o
   7   5   5        0.06        0.50      0.64 o
 -11   6   5       48.37       48.91      2.75 o
 -10   6   5        1.80        1.80      0.42 o
  -9   6   5        0.08        0.37      0.28 o
  -8   6   5       35.64       37.75      1.56 o
  -7   6   5      102.74      106.07      4.94 o
  -6   6   5       38.69       37.81      2.21 o
  -5   6   5     1680.57     1782.02     68.72 o
  -4   6   5     1453.31     1486.91     61.57 o
  -3   6   5      801.49      805.37     35.07 o
  -2   6   5      317.10      337.31     20.27 o
  -1   6   5      324.95      345.85     20.38 o
   0   6   5        0.63        0.56      0.36 o
   1   6   5       42.71       36.30      3.01 o
   2   6   5      410.63      399.33     19.17 o
   3   6   5        2.38        2.53      0.50 o
   4   6   5       55.61       52.81      3.24 o
   5   6   5       23.96       21.87      1.38 o
   6   6   5       20.23       20.16      1.99 o
 -10   7   5        7.27        7.81      1.01 o
  -9   7   5        5.04        4.55      0.56 o
  -8   7   5       10.18        9.33      0.77 o
  -7   7   5      302.80      311.40     10.35 o
  -6   7   5       41.32       38.69      2.68 o
  -5   7   5     1151.13     1230.59     56.64 o
  -4   7   5        2.34        1.50      0.52 o
  -3   7   5       21.50       14.74      2.19 o
  -2   7   5      739.72      816.90     50.34 o
  -1   7   5       13.05       11.09      1.21 o
   0   7   5       60.03       60.95      3.59 o
   1   7   5        4.27        3.57      0.49 o
   2   7   5       41.20       32.86      2.09 o
   3   7   5        4.72        6.38      0.76 o
   4   7   5      164.71      159.22     10.29 o
   5   7   5       29.26       25.01      1.61 o
  -9   8   5        1.05        0.73      0.29 o
  -8   8   5      274.44      293.07     11.65 o
  -7   8   5       20.92       18.66      1.21 o
  -6   8   5      131.83      130.38      4.46 o
  -5   8   5       61.31       59.01      2.91 o
  -4   8   5        1.32        1.22      0.29 o
  -3   8   5        8.13        8.54      0.92 o
  -2   8   5      279.76      300.42     16.22 o
  -1   8   5       41.50       49.00      2.76 o
   0   8   5        0.27        0.25      0.57 o
   1   8   5        0.04        0.60      0.57 o
   2   8   5        0.77        0.03      0.54 o
   3   8   5        7.24        6.67      0.86 o
   4   8   5        6.21        7.21      0.88 o
  -7   9   5        0.14        0.06      0.24 o
  -6   9   5       50.74       53.10      4.19 o
  -5   9   5        0.70        0.30      0.34 o
  -4   9   5       31.92       31.80      2.03 o
  -3   9   5       25.99       29.92      2.58 o
  -2   9   5       47.85       47.21      3.68 o
  -1   9   5        0.38        0.42      0.41 o
   0   9   5        8.69        5.98      0.81 o
   1   9   5       16.05       18.41      1.27 o
   2   9   5       13.20       11.74      1.22 o
  -4  10   5       30.88       36.35      3.13 o
  -3  10   5        9.34       10.85      1.04 o
  -2  10   5       33.36       45.29      3.92 o
  -1  10   5        8.70        8.19      0.90 o
   0  10   5        0.77        0.98      0.77 o
 -13   0   6       32.01       29.38      4.71 o
 -12   0   6      242.39      262.81      9.35 o
 -11   0   6        4.64        4.38      0.95 o
 -10   0   6       63.85       62.38      2.19 o
  -9   0   6       87.20      101.88      2.73 o
  -8   0   6       13.54       15.40      1.68 o
  -7   0   6      430.27      518.59      6.04 o
  -6   0   6       20.54       27.02      0.66 o
  -5   0   6      621.64      636.14     19.54 o
  -4   0   6      217.30      205.31      5.95 o
  -3   0   6     1687.26     1620.18     36.37 o
  -2   0   6     1894.57     1730.28      8.14 o
  -1   0   6      296.15      298.36      3.77 o
   0   0   6        8.01        9.36      0.57 o
   1   0   6      199.15      243.28      9.14 o
   2   0   6        7.41        6.19      0.52 o
   3   0   6      232.73      248.44      9.26 o
   4   0   6       71.52       67.86      3.03 o
   5   0   6      163.37      165.39      4.83 o
   6   0   6       66.22       70.28      3.00 o
   7   0   6      175.05      171.95     17.29 o
 -13   1   6       61.59       61.86      1.98 o
 -12   1   6       10.22        9.54      0.84 o
 -11   1   6       55.01       56.22      2.62 o
 -10   1   6       54.40       52.14      2.30 o
  -9   1   6       52.85       46.90      1.17 o
  -8   1   6       94.22       94.66      1.91 o
  -7   1   6       43.67       26.44      0.75 o
  -6   1   6        0.08        0.18      0.16 o
  -5   1   6      582.30      664.30     13.85 o
  -4   1   6      217.98      222.47      4.95 o
  -3   1   6      348.48      332.62      2.69 o
  -2   1   6      419.14      435.21      4.86 o
  -1   1   6       37.41       36.16      0.90 o
   0   1   6       28.51       25.00      0.60 o
   1   1   6       37.74       34.10      0.86 o
   2   1   6       68.81       63.82      1.55 o
   3   1   6        8.96        8.22      0.49 o
   4   1   6      158.62      166.39      3.58 o
   5   1   6       68.46       65.75      1.68 o
   6   1   6        0.02        0.35      0.28 o
   7   1   6       14.06       15.30      1.11 o
 -13   2   6       78.97       78.73      3.72 o
 -12   2   6        0.26        0.04      0.45 o
 -11   2   6       59.47       68.44      2.81 o
 -10   2   6        6.32        5.31      0.66 o
  -9   2   6      108.03      115.39      2.18 o
  -8   2   6       63.90       76.20      1.74 o
  -7   2   6        8.55       12.68      0.52 o
  -6   2   6      862.79     1025.63     19.66 o
  -5   2   6     1635.94     1829.06     31.11 o
  -4   2   6     1043.28     1158.65     15.40 o
  -3   2   6     1212.56     1273.64     29.21 o
  -2   2   6       57.65       53.21      1.61 o
  -1   2   6      305.47      302.67      7.07 o
   0   2   6      146.35      163.13      2.95 o
   1   2   6       28.36       25.27      0.93 o
   2   2   6        0.89        1.17      0.23 o
   3   2   6        0.78        1.27      0.28 o
   4   2   6       29.59       29.09      1.05 o
   5   2   6        0.39        0.24      0.25 o
   6   2   6        0.79        0.87      0.41 o
   7   2   6        2.00        2.17      0.45 o
 -13   3   6        1.47        1.42      0.51 o
 -12   3   6      167.05      172.40      5.06 o
 -11   3   6       29.86       23.72      1.77 o
 -10   3   6       19.71       17.94      1.40 o
  -9   3   6        8.36        9.14      0.84 o
  -8   3   6      317.98      348.74      7.15 o
  -7   3   6      142.57      147.06      3.39 o
  -6   3   6        1.41        0.84      0.24 o
  -5   3   6       35.64       34.46      1.10 o
  -4   3   6        4.07        2.27      0.29 o
  -3   3   6       51.46       64.78      1.16 o
  -2   3   6       35.01       36.35      1.29 o
  -1   3   6     1366.07     1394.58     50.05 o
   0   3   6        8.66        9.05      0.97 o
   1   3   6        7.99        6.52      0.79 o
   2   3   6        7.82        8.42      0.86 o
   3   3   6      589.50      610.68     23.80 o
   4   3   6        7.92        5.69      0.66 o
   5   3   6      174.53      173.37      8.19 o
   6   3   6        0.01        0.44      0.40 o
   7   3   6        0.62        0.85      0.52 o
 -12   4   6       36.57       37.04      3.37 o
 -11   4   6       14.18       14.44      1.19 o
 -10   4   6        0.05        0.47      0.45 o
  -9   4   6       55.65       60.81      2.12 o
  -8   4   6      102.31       96.42      2.11 o
  -7   4   6        4.56        2.98      0.34 o
  -6   4   6      111.08      121.01      3.85 o
  -5   4   6      285.61      302.95      9.29 o
  -4   4   6      272.05      320.83     10.01 o
  -3   4   6      823.59      781.13     27.04 o
  -2   4   6        0.08        0.79      0.73 o
  -1   4   6      120.51      125.56      5.22 o
   0   4   6        5.54        5.20      0.74 o
   1   4   6       10.36        9.76      0.84 o
   2   4   6       25.86       27.55      1.38 o
   3   4   6        0.24        0.32      0.32 o
   4   4   6       12.01       10.35      1.28 o
   5   4   6        5.28        3.03      0.52 o
   6   4   6      457.03      468.55     24.66 o
 -12   5   6        2.48        1.97      0.55 o
 -11   5   6       13.12       12.95      1.02 o
 -10   5   6       21.07       20.87      1.72 o
  -9   5   6       11.53       10.85      0.76 o
  -8   5   6      106.90      106.97      3.01 o
  -7   5   6      122.17      130.89      3.00 o
  -6   5   6       15.89       14.08      0.60 o
  -5   5   6      154.78      170.50      6.83 o
  -4   5   6      172.67      180.77      6.90 o
  -3   5   6       35.93       27.63      0.90 o
  -2   5   6       61.90       60.68      2.16 o
  -1   5   6       67.64       66.35      5.34 o
   0   5   6      169.95      170.00      7.89 o
   1   5   6       52.64       47.14      3.31 o
   2   5   6       37.05       39.80      2.78 o
   3   5   6        0.03        0.03      0.52 o
   4   5   6      138.89      138.08      6.38 o
   5   5   6       23.73       22.02      1.19 o
   6   5   6       57.83       52.30      3.19 o
 -11   6   6        0.88        1.06      0.62 o
 -10   6   6       39.92       40.07      2.42 o
  -9   6   6       34.67       34.67      2.13 o
  -8   6   6       37.92       38.15      1.23 o
  -7   6   6       63.65       66.50      2.49 o
  -6   6   6      349.97      345.15     13.18 o
  -5   6   6      153.14      150.15      3.99 o
  -4   6   6       29.80       25.93      2.05 o
  -3   6   6      561.43      582.51     34.50 o
  -2   6   6        0.88       -0.81      0.81 o
  -1   6   6        0.13       -0.29      0.51 o
   0   6   6       87.34       93.36      4.54 o
   1   6   6       93.34       89.49      5.51 o
   2   6   6        2.09        1.82      0.44 o
   3   6   6      115.76      116.11      8.03 o
   4   6   6        3.22        2.22      0.51 o
   5   6   6       18.77       21.20      1.56 o
 -10   7   6        1.70        0.88      0.37 o
  -9   7   6       73.73       72.49      2.67 o
  -8   7   6      108.90      111.73      5.40 o
  -7   7   6       21.47       19.90      1.31 o
  -6   7   6      279.63      285.45     10.80 o
  -5   7   6       60.42       58.73      2.36 o
  -4   7   6      179.17      188.49      8.05 o
  -3   7   6      515.78      540.44     25.68 o
  -2   7   6      103.51      108.48      5.41 o
  -1   7   6      352.11      389.23     19.87 o
   0   7   6        1.70        1.60      0.81 o
   1   7   6       48.59       51.35      3.18 o
   2   7   6        4.17        4.29      0.68 o
   3   7   6        1.85        2.68      0.73 o
   4   7   6       39.33       40.74      2.05 o
  -9   8   6        0.35        0.56      0.35 o
  -8   8   6        0.08       -0.04      0.31 o
  -7   8   6       18.97       17.02      0.93 o
  -6   8   6       69.09       70.08      3.85 o
  -5   8   6       23.79       24.00      1.67 o
  -4   8   6       19.49       21.12      1.71 o
  -3   8   6      130.59      138.04      5.94 o
  -2   8   6       55.47       57.29      3.91 o
  -1   8   6        4.26        3.82      0.69 o
   0   8   6       31.33       33.66      1.58 o
   1   8   6        7.41        5.86      0.75 o
   2   8   6       18.64       19.54      1.50 o
   3   8   6        2.47        1.91      0.57 o
  -7   9   6       18.77       20.65      1.49 o
  -6   9   6       60.18       65.63      2.40 o
  -5   9   6        4.57        5.27      1.09 o
  -4   9   6       23.19       23.38      1.65 o
  -3   9   6        6.81        5.12      0.63 o
  -2   9   6        0.06        0.37      0.50 o
  -1   9   6       64.33       79.79      5.79 o
   0   9   6      161.57      204.27     11.00 o
   1   9   6       54.77       59.89      4.55 o
  -4  10   6      161.81      198.24     12.60 o
  -3  10   6       24.90       28.68      3.36 o
  -2  10   6       18.72       15.67      1.26 o
 -13   1   7       17.34       16.02      1.62 o
 -12   1   7      142.28      149.00      3.16 o
 -11   1   7       12.96       13.99      1.09 o
 -10   1   7       30.60       27.35      1.64 o
  -9   1   7       48.15       50.23      1.39 o
  -8   1   7      187.12      202.74      3.46 o
  -7   1   7      185.82      155.07      6.29 o
  -6   1   7        9.33       11.92      0.65 o
  -5   1   7      588.79      643.24     13.43 o
  -4   1   7       56.60       82.02      2.15 o
  -3   1   7     2828.12     2729.51     43.15 o
  -2   1   7        0.13        0.09      0.37 o
  -1   1   7        0.47        0.29      0.19 o
   0   1   7       95.03       91.58      2.40 o
   1   1   7       59.73       54.72      2.01 o
   2   1   7       39.22       37.52      1.42 o
   3   1   7       24.33       20.60      0.71 o
   4   1   7        0.27        0.37      0.23 o
   5   1   7       65.74       68.33      2.47 o
   6   1   7        0.61        0.80      0.38 o
 -13   2   7       68.83       67.47      3.22 o
 -12   2   7      755.34      838.79     26.45 o
 -11   2   7       23.43       23.42      1.42 o
 -10   2   7      655.86      733.32     20.48 o
  -9   2   7       11.66       11.59      1.42 o
  -8   2   7       63.57       55.08      1.40 o
  -7   2   7      118.55      145.74      3.97 o
  -6   2   7      506.67      568.95     11.15 o
  -5   2   7       23.69       13.36      0.62 o
  -4   2   7      382.42      449.11      9.62 o
  -3   2   7        7.31        5.09      0.34 o
  -2   2   7      584.53      548.97     14.87 o
  -1   2   7      215.90      188.43      4.76 o
   0   2   7       10.52       10.93      0.88 o
   1   2   7       54.79       48.19      2.28 o
   2   2   7       38.79       39.15      1.52 o
   3   2   7       40.14       37.98      1.73 o
   4   2   7       43.66       44.59      1.86 o
   5   2   7       17.45       18.02      1.19 o
   6   2   7        5.26        5.52      0.78 o
 -13   3   7      219.84      225.00      4.77 o
 -12   3   7      182.17      169.58      5.37 o
 -11   3   7      123.80      129.34      4.38 o
 -10   3   7        3.09        2.12      0.39 o
  -9   3   7        0.70        2.69      0.45 o
  -8   3   7       34.20       24.46      1.02 o
  -7   3   7       24.59       25.95      0.61 o
  -6   3   7      128.31      147.41      1.70 o
  -5   3   7      259.73      277.32      4.27 o
  -4   3   7     1808.52     1889.06     35.94 o
  -3   3   7       29.31       25.00      0.55 o
  -2   3   7       37.78       42.83      2.29 o
  -1   3   7      244.49      223.71      9.66 o
   0   3   7       12.23       10.40      0.76 o
   1   3   7      186.01      193.87      4.47 o
   2   3   7      136.41      145.89      5.47 o
   3   3   7        1.83        1.19      0.37 o
   4   3   7       66.97       65.14      2.04 o
   5   3   7       33.00       36.54      4.99 o
   6   3   7        5.98        4.83      0.64 o
 -13   4   7       38.89       38.68      1.69 o
 -12   4   7        0.01        0.45      0.38 o
 -11   4   7       18.32       16.71      1.26 o
 -10   4   7       22.77       22.56      1.64 o
  -9   4   7      300.89      297.71      7.50 o
  -8   4   7       35.35       33.88      0.83 o
  -7   4   7       34.41       39.33      1.12 o
  -6   4   7       34.76       43.45      0.91 o
  -5   4   7        9.93       12.67      0.67 o
  -4   4   7       45.51       53.86      1.06 o
  -3   4   7       30.60       35.93      1.54 o
  -2   4   7      145.23      146.35      7.62 o
  -1   4   7       38.82       45.08      1.61 o
   0   4   7      116.50      124.14      4.89 o
   1   4   7      133.42      126.45      5.19 o
   2   4   7      155.30      157.03      7.54 o
   3   4   7        0.10        0.37      0.41 o
   4   4   7       79.80       74.33      4.23 o
   5   4   7      216.58      216.80     12.85 o
   6   4   7       89.54       93.07      6.01 o
 -12   5   7        6.55        6.98      0.85 o
 -11   5   7        2.85        1.20      0.45 o
 -10   5   7        0.91        1.00      0.39 o
  -9   5   7        2.05        2.11      0.30 o
  -8   5   7        0.45        0.27      0.24 o
  -7   5   7      104.36      103.05      2.51 o
  -6   5   7      345.98      371.28     10.82 o
  -5   5   7       18.05       21.56      0.71 o
  -4   5   7      133.93      131.29      4.73 o
  -3   5   7     1040.32     1068.69     52.06 o
  -2   5   7      188.78      176.58     13.65 o
  -1   5   7      334.40      340.61     15.55 o
   0   5   7       24.53       21.84      2.19 o
   1   5   7        0.11        1.27      1.88 o
   2   5   7        0.72        0.81      0.53 o
   3   5   7       83.87       87.04      3.28 o
   4   5   7        3.75        3.41      0.61 o
   5   5   7       25.67       22.33      1.31 o
 -11   6   7      175.08      192.21      8.73 o
 -10   6   7       55.83       51.59      2.80 o
  -9   6   7       13.76       13.20      0.89 o
  -8   6   7       90.37       96.01      3.08 o
  -7   6   7      246.87      253.53     10.65 o
  -6   6   7      765.00      815.51     29.86 o
  -5   6   7      130.79      128.74      5.05 o
  -4   6   7      929.44      997.52     49.67 o
  -3   6   7       17.95       15.43      1.24 o
  -2   6   7      336.85      357.61     14.54 o
  -1   6   7        0.16        1.51      0.51 o
   0   6   7        0.21        0.44      0.43 o
   1   6   7        0.74        0.99      0.49 o
   2   6   7        0.46        1.41      0.50 o
   3   6   7        0.54        0.87      0.36 o
   4   6   7        9.22        8.66      1.33 o
 -10   7   7       56.11       57.90      2.60 o
  -9   7   7        7.74        6.45      0.68 o
  -8   7   7       42.88       39.75      2.21 o
  -7   7   7       71.64       71.46      2.69 o
  -6   7   7        2.79        2.30      0.30 o
  -5   7   7       65.49       62.96      1.72 o
  -4   7   7     1315.44     1451.36     67.89 o
  -3   7   7       93.28       98.31      4.10 o
  -2   7   7       50.54       57.83      2.37 o
  -1   7   7       27.35       31.87      2.04 o
   0   7   7       28.99       26.40      2.30 o
   1   7   7        0.25        0.04      0.63 o
   2   7   7       14.82       12.50      1.33 o
   3   7   7       12.29        9.03      0.95 o
  -9   8   7       25.84       25.68      1.79 o
  -8   8   7        0.22        0.27      0.25 o
  -7   8   7        2.94        2.50      0.31 o
  -6   8   7       10.18        9.52      1.03 o
  -5   8   7        1.52        1.21      0.35 o
  -4   8   7       17.61       16.97      1.13 o
  -3   8   7       13.69       15.55      1.09 o
  -2   8   7       46.00       46.37      2.79 o
  -1   8   7      598.85      615.43     32.19 o
   0   8   7       11.75       11.57      1.23 o
   1   8   7       43.34       38.59      2.53 o
   2   8   7        9.97       14.09      1.26 o
  -7   9   7       19.92       21.43      1.66 o
  -6   9   7        4.34        3.94      0.47 o
  -5   9   7       43.40       48.68      3.11 o
  -4   9   7        1.56        2.37      0.47 o
  -3   9   7        3.81        2.32      0.45 o
  -2   9   7       17.44       24.96      1.51 o
  -1   9   7        4.90        4.84      0.79 o
   0   9   7       19.37       14.45      1.43 o
 -14   0   8        1.51        1.85      0.69 o
 -13   0   8      191.78      193.91      6.12 o
 -12   0   8       61.54       59.43      3.89 o
 -11   0   8      215.20      227.23     13.64 o
 -10   0   8      451.64      506.35     23.01 o
  -9   0   8      346.28      366.30      6.61 o
  -8   0   8       77.77       71.53      4.60 o
  -7   0   8      109.98       80.03      4.28 o
  -6   0   8      986.76      986.92     34.15 o
  -5   0   8      390.09      332.18      9.19 o
  -4   0   8      572.44      621.48     18.49 o
  -3   0   8       86.94       74.77      1.85 o
  -2   0   8      141.24      125.51      2.60 o
  -1   0   8     2107.57     2220.56     12.78 o
   0   0   8       26.45       18.94      0.77 o
   1   0   8       39.55       36.83      1.39 o
   2   0   8       15.00       15.78      1.13 o
   3   0   8       35.78       34.34      1.67 o
   4   0   8       32.31       33.75      2.84 o
   5   0   8      208.34      204.51     11.91 o
 -14   1   8        3.56        2.53      0.48 o
 -13   1   8       16.10       15.99      1.83 o
 -12   1   8       81.79       91.53      3.38 o
 -11   1   8      289.92      301.62      4.51 o
 -10   1   8      428.44      463.38      5.65 o
  -9   1   8       73.50       73.32      2.38 o
  -8   1   8      866.64      910.57     33.16 o
  -7   1   8       20.13       13.85      1.38 o
  -6   1   8       42.41       51.09      1.46 o
  -5   1   8       31.02       32.98      0.90 o
  -4   1   8      300.04      331.04      4.54 o
  -3   1   8       24.29       30.64      0.62 o
  -2   1   8     1237.82     1264.99     15.94 o
  -1   1   8      245.12      244.82      5.35 o
   0   1   8       10.58        6.71      0.50 o
   1   1   8       12.38       11.50      0.62 o
   2   1   8       62.26       67.54      2.05 o
   3   1   8       20.37       15.99      0.82 o
   4   1   8        1.32        1.57      0.29 o
   5   1   8       23.41       21.35      1.40 o
   6   1   8       30.44       25.07      1.33 o
 -13   2   8       65.41       67.94      2.71 o
 -12   2   8       64.97       61.66      2.64 o
 -11   2   8      304.63      344.72      5.66 o
 -10   2   8        7.41       10.53      0.96 o
  -9   2   8       26.04       31.46      2.96 o
  -8   2   8       68.88       60.69      3.59 o
  -7   2   8       46.63       54.59      1.65 o
  -6   2   8      145.20      167.29      3.13 o
  -5   2   8       73.97       72.23      2.17 o
  -4   2   8       12.43       11.30      0.45 o
  -3   2   8       10.65       12.20      0.69 o
  -2   2   8      268.93      270.52      8.41 o
  -1   2   8       96.96       83.70      2.56 o
   0   2   8      196.37      185.76      4.43 o
   1   2   8        8.44        9.27      0.63 o
   2   2   8       11.80       12.49      0.84 o
   3   2   8       30.76       32.01      1.81 o
   4   2   8        7.34        6.90      0.62 o
   5   2   8        0.37        0.65      0.40 o
 -13   3   8        3.54        3.87      0.59 o
 -12   3   8        8.95        7.32      0.93 o
 -11   3   8      252.23      255.91      5.82 o
 -10   3   8      192.99      190.08      6.45 o
  -9   3   8       12.78       18.54      1.28 o
  -8   3   8        8.38       13.08      0.68 o
  -7   3   8       56.38       68.39      1.70 o
  -6   3   8       65.00       58.81      0.86 o
  -5   3   8      358.14      426.93      7.27 o
  -4   3   8      442.38      510.15     10.66 o
  -3   3   8      325.58      370.03     10.17 o
  -2   3   8       64.67       57.55      2.61 o
  -1   3   8        4.01        2.80      0.41 o
   0   3   8        1.43        0.92      0.31 o
   1   3   8        5.31        5.45      0.67 o
   2   3   8        9.18        9.24      0.99 o
   3   3   8       19.84       17.27      1.43 o
   4   3   8       55.69       50.54      3.40 o
   5   3   8        1.67        1.66      0.38 o
 -13   4   8       27.07       25.28      2.80 o
 -12   4   8        3.87        4.83      0.60 o
 -11   4   8       14.51       14.46      1.10 o
 -10   4   8       68.51       54.04      2.51 o
  -9   4   8       26.53       35.39      1.69 o
  -8   4   8       85.25       81.99      2.04 o
  -7   4   8       63.67       58.34      1.29 o
  -6   4   8      136.98      140.72      2.79 o
  -5   4   8        4.28        2.74      0.42 o
  -4   4   8      375.64      400.58     11.52 o
  -3   4   8        3.36        2.31      0.84 o
  -2   4   8      617.18      633.50     28.05 o
  -1   4   8       33.81       25.51      2.19 o
   0   4   8      619.77      665.05     27.89 o
   1   4   8      147.92      158.14      7.06 o
   2   4   8       13.84       14.78      1.20 o
   3   4   8       74.15       72.18      4.49 o
   4   4   8      133.79      130.83      8.80 o
   5   4   8       26.55       27.96      1.57 o
 -12   5   8       39.70       40.29      2.27 o
 -11   5   8        1.15        1.34      0.38 o
 -10   5   8        0.62        0.33      0.46 o
  -9   5   8        2.83        3.42      0.41 o
  -8   5   8      118.38      107.21      3.05 o
  -7   5   8      107.13      104.31      2.15 o
  -6   5   8       39.32       34.73      1.35 o
  -5   5   8        1.25        1.49      0.23 o
  -4   5   8      481.25      495.26     16.11 o
  -3   5   8      512.67      562.53     24.50 o
  -2   5   8     1206.87     1264.74     49.11 o
  -1   5   8        0.37       -0.95      0.95 o
   0   5   8       93.05       94.31      4.97 o
   1   5   8       16.79       17.71      1.39 o
   2   5   8       52.92       47.89      3.17 o
   3   5   8       40.88       41.26      2.79 o
   4   5   8       46.89       47.50      1.97 o
 -11   6   8       24.73       19.47      2.20 o
 -10   6   8        3.80        4.68      0.60 o
  -9   6   8        0.51        0.21      0.21 o
  -8   6   8        0.12        0.82      0.26 o
  -7   6   8       20.79       18.44      0.93 o
  -6   6   8       27.92       25.60      1.11 o
  -5   6   8      334.42      354.06     13.09 o
  -4   6   8       95.64       97.60      4.07 o
  -3   6   8       37.38       32.05      3.74 o
  -2   6   8       64.12       63.93      4.13 o
  -1   6   8       46.04       43.77      3.46 o
   0   6   8       14.63       16.31      1.28 o
   1   6   8        7.77        8.62      1.00 o
   2   6   8        0.42        0.59      0.53 o
   3   6   8        0.62        1.20      0.62 o
 -10   7   8        3.05        2.27      0.46 o
  -9   7   8       74.17       79.25      2.37 o
  -8   7   8        0.06        0.25      0.19 o
  -7   7   8       10.10        8.93      0.64 o
  -6   7   8       49.48       55.08      2.12 o
  -5   7   8       49.76       51.85      1.74 o
  -4   7   8       17.58       18.45      1.12 o
  -3   7   8      110.34      118.49      5.38 o
  -2   7   8        7.26        8.06      0.81 o
  -1   7   8       15.43       18.25      1.53 o
   0   7   8       74.21       80.74      4.18 o
   1   7   8       93.17       99.28      5.17 o
   2   7   8        1.09        0.83      0.57 o
   3   7   8        0.88        2.46      1.57 o
  -9   8   8        2.71        1.43      0.30 o
  -8   8   8       28.97       32.66      3.10 o
  -7   8   8        2.97        3.56      0.63 o
  -6   8   8       10.47        9.56      0.95 o
  -5   8   8        6.74        6.90      0.89 o
  -4   8   8        3.94        4.01      0.52 o
  -3   8   8        0.01       -0.12      0.46 o
  -2   8   8      336.86      378.40     14.57 o
  -1   8   8        0.71        0.00      0.74 o
   0   8   8      235.80      285.11     11.97 o
   1   8   8       65.06       75.88      3.89 o
  -7   9   8        0.16        0.32      0.41 o
  -6   9   8        0.00        0.08      0.33 o
  -5   9   8        2.63        2.61      0.49 o
  -4   9   8        7.89        6.83      0.76 o
  -3   9   8       92.72      116.69      5.14 o
  -2   9   8      123.88      138.67      5.79 o
  -1   9   8        2.59        2.60      0.59 o
 -14   1   9        0.01        0.39      0.34 o
 -13   1   9       66.15       69.78      4.72 o
 -12   1   9        7.87        7.77      0.92 o
 -11   1   9     1010.49     1106.53     24.01 o
 -10   1   9        4.88        5.39      0.77 o
  -9   1   9      295.49      317.41      7.99 o
  -8   1   9        2.24        4.08      0.37 o
  -7   1   9      248.32      262.80      7.16 o
  -6   1   9       12.68       21.11      0.61 o
  -5   1   9      267.67      264.09      5.71 o
  -4   1   9      665.56      674.21     12.95 o
  -3   1   9      335.04      328.79      3.48 o
  -2   1   9       85.70       84.26      1.20 o
  -1   1   9      106.91      106.74      2.69 o
   0   1   9      163.27      152.08      5.86 o
   1   1   9      156.87      151.68      6.66 o
   2   1   9       54.34       51.70      2.32 o
   3   1   9        4.56        4.16      0.40 o
   4   1   9       10.49        9.64      0.93 o
   5   1   9        0.34        0.55      0.39 o
 -14   2   9      144.51      139.62      4.16 o
 -13   2   9       66.98       59.41      4.74 o
 -12   2   9      355.06      386.59     14.16 o
 -11   2   9      131.25      132.64      3.83 o
 -10   2   9      127.88      133.49      4.17 o
  -9   2   9      602.14      621.03     13.07 o
  -8   2   9      216.07      228.72      9.62 o
  -7   2   9      275.41      298.32      9.39 o
  -6   2   9       24.79       28.19      1.11 o
  -5   2   9        0.03        0.99      0.35 o
  -4   2   9      316.62      329.06      8.49 o
  -3   2   9       42.77       39.46      0.73 o
  -2   2   9      241.51      240.73      6.02 o
  -1   2   9       14.36       12.40      0.87 o
   0   2   9      382.42      416.83     13.29 o
   1   2   9       12.90       11.73      1.03 o
   2   2   9        1.24        1.66      0.37 o
   3   2   9        1.93        2.24      0.57 o
   4   2   9        5.74        5.65      0.71 o
   5   2   9        2.12        2.20      0.47 o
 -13   3   9       17.88       17.49      1.33 o
 -12   3   9       28.20       31.22      1.79 o
 -11   3   9      137.08      132.21      5.51 o
 -10   3   9      109.11       92.58      2.86 o
  -9   3   9      101.66      100.60      3.01 o
  -8   3   9       53.31       43.94      1.72 o
  -7   3   9       13.79       22.27      0.76 o
  -6   3   9       51.46       47.62      1.13 o
  -5   3   9       85.18       86.20      1.77 o
  -4   3   9        0.72        0.84      0.24 o
  -3   3   9       26.90       24.44      2.53 o
  -2   3   9       39.51       39.90      1.16 o
  -1   3   9      114.73      112.87      4.79 o
   0   3   9       39.30       39.16      2.77 o
   1   3   9        7.87        6.86      0.73 o
   2   3   9       15.57       18.70      1.57 o
   3   3   9       95.10       98.78      5.50 o
   4   3   9        8.73        8.81      1.06 o
 -13   4   9       28.75       29.09      3.08 o
 -12   4   9        0.00        0.31      0.43 o
 -11   4   9       75.25       65.18      2.13 o
 -10   4   9      101.93       99.67      4.44 o
  -9   4   9       73.00       58.80      2.30 o
  -8   4   9      144.99      134.99      2.73 o
  -7   4   9        0.05        1.15      0.22 o
  -6   4   9      139.54      126.97      2.44 o
  -5   4   9       16.05       14.49      0.77 o
  -4   4   9        1.68        3.98      0.69 o
  -3   4   9      168.79      179.96      4.23 o
  -2   4   9     1034.45     1090.90     39.32 o
  -1   4   9       93.72       89.73      2.21 o
   0   4   9      488.63      493.71     26.29 o
   1   4   9       13.11       11.04      1.21 o
   2   4   9        7.82        6.74      0.77 o
   3   4   9       32.50       30.44      1.69 o
   4   4   9       37.77       36.93      3.45 o
 -12   5   9        1.52        1.12      0.38 o
 -11   5   9       26.50       24.26      2.41 o
 -10   5   9      104.48       97.20      4.31 o
  -9   5   9       22.16       16.16      1.11 o
  -8   5   9      130.36      111.00      1.63 o
  -7   5   9       14.50       14.59      0.81 o
  -6   5   9        9.52       10.21      0.61 o
  -5   5   9      321.55      331.88      9.97 o
  -4   5   9       41.21       44.99      1.76 o
  -3   5   9      413.33      406.10     15.55 o
  -2   5   9       75.83       71.75      3.65 o
  -1   5   9       14.24       13.64      1.27 o
   0   5   9        7.81        7.47      0.79 o
   1   5   9        5.53        5.78      0.68 o
   2   5   9      108.03      112.32      7.20 o
   3   5   9        4.19        3.19      0.57 o
 -11   6   9        0.57        0.80      0.46 o
 -10   6   9        2.26        3.16      0.49 o
  -9   6   9        0.00        0.60      0.26 o
  -8   6   9        1.17        0.88      0.24 o
  -7   6   9        7.66        6.27      0.60 o
  -6   6   9       51.12       47.29      1.72 o
  -5   6   9       59.64       64.66      2.33 o
  -4   6   9        2.86        2.74      0.40 o
  -3   6   9      242.60      265.75     11.19 o
  -2   6   9        5.58        4.37      0.63 o
  -1   6   9       44.30       47.64      2.74 o
   0   6   9        0.61        1.55      0.63 o
   1   6   9       11.34       10.46      1.00 o
   2   6   9       13.46       11.77      1.27 o
   3   6   9        4.55        5.91      0.83 o
 -10   7   9       64.60       69.76      3.60 o
  -9   7   9       17.31       14.96      0.85 o
  -8   7   9        3.92        4.01      0.52 o
  -7   7   9       32.64       32.48      1.28 o
  -6   7   9       77.60       85.61      1.98 o
  -5   7   9       64.82       68.15      1.97 o
  -4   7   9        5.68        5.79      0.76 o
  -3   7   9        0.46        0.33      0.32 o
  -2   7   9       11.17       12.97      1.26 o
  -1   7   9        3.23        3.54      0.52 o
   0   7   9        8.07        7.11      0.92 o
   1   7   9       20.11       21.13      1.92 o
   2   7   9        5.87        7.59      1.17 o
  -9   8   9      140.62      152.78      3.69 o
  -8   8   9        4.51        3.60      0.50 o
  -7   8   9      126.74      145.65      5.63 o
  -6   8   9        1.10        1.31      0.41 o
  -5   8   9        0.03       -0.15      0.58 o
  -4   8   9       55.07       59.75      2.25 o
  -3   8   9      204.11      211.49      7.19 o
  -2   8   9       55.48       51.27      3.69 o
  -1   8   9        3.31        2.24      0.68 o
   0   8   9        7.44        8.87      1.06 o
  -6   9   9       26.21       24.47      1.81 o
  -5   9   9        0.17        0.27      0.37 o
  -4   9   9       60.45       69.41      2.80 o
  -3   9   9        0.38        0.18      0.49 o
  -2   9   9        2.36        4.63      1.06 o
 -14   0  10       99.64       99.99      6.42 o
 -13   0  10       16.70       17.22      1.70 o
 -12   0  10       91.44       92.67      5.12 o
 -11   0  10        0.11        0.51      0.63 o
 -10   0  10      363.55      373.42     26.06 o
  -9   0  10     2976.66     3066.07    157.36 o
  -8   0  10      458.99      486.07     36.03 o
  -7   0  10     2818.49     2794.42     99.89 o
  -6   0  10       83.15       62.11      3.81 o
  -5   0  10        5.91        7.57      0.77 o
  -4   0  10      111.20      125.11      2.06 o
  -3   0  10      675.48      711.52     16.28 o
  -2   0  10      322.41      351.08      4.79 o
  -1   0  10     1143.16     1205.77     39.13 o
   0   0  10        0.27        0.30      0.43 o
   1   0  10       67.20       66.13      5.63 o
   2   0  10       67.88       67.76      6.28 o
   3   0  10        1.73        1.29      0.44 o
   4   0  10       31.18       28.87      6.56 o
 -14   1  10        6.75        6.40      0.75 o
 -13   1  10       11.14       11.28      1.23 o
 -12   1  10       29.94       30.80      3.03 o
 -11   1  10       60.65       60.13      2.76 o
 -10   1  10     1300.47     1437.38     36.47 o
  -9   1  10      299.29      331.83     11.11 o
  -8   1  10       14.23       14.97      0.95 o
  -7   1  10        0.49        0.23      0.22 o
  -6   1  10       48.05       60.29      2.08 o
  -5   1  10      114.84      104.46      2.32 o
  -4   1  10       79.32       65.97      1.18 o
  -3   1  10       44.40       40.62      0.95 o
  -2   1  10       50.89       42.48      1.11 o
  -1   1  10       64.96       68.75      1.81 o
   0   1  10      221.13      225.46      8.76 o
   1   1  10        8.76        6.83      0.48 o
   2   1  10        1.01        1.24      0.27 o
   3   1  10        6.19        5.94      0.69 o
   4   1  10        7.49        7.33      0.85 o
 -14   2  10        0.02        0.10      0.47 o
 -13   2  10       95.39       96.31      3.67 o
 -12   2  10       23.18       22.06      1.74 o
 -11   2  10       27.72       24.51      1.40 o
 -10   2  10       22.99       22.71      1.68 o
  -9   2  10       78.80       75.94      2.68 o
  -8   2  10       18.67       15.99      0.67 o
  -7   2  10      322.48      348.02      9.91 o
  -6   2  10       48.83       52.66      1.37 o
  -5   2  10      124.79      138.28      3.48 o
  -4   2  10       12.84       14.26      0.73 o
  -3   2  10       57.87       59.55      0.98 o
  -2   2  10        5.42        3.20      0.51 o
  -1   2  10       16.45       15.70      1.18 o
   0   2  10       46.19       47.57      2.45 o
   1   2  10        4.91        4.80      0.56 o
   2   2  10       11.73       10.99      0.89 o
   3   2  10       12.65       10.74      1.09 o
   4   2  10        2.12        1.35      0.48 o
 -13   3  10        2.83        3.66      0.53 o
 -12   3  10        0.43        0.28      0.30 o
 -11   3  10       93.13       79.53      3.31 o
 -10   3  10       74.12       74.17      2.85 o
  -9   3  10        1.95        0.92      0.26 o
  -8   3  10       12.76       13.45      0.88 o
  -7   3  10      107.02       98.71      1.62 o
  -6   3  10       77.02       76.64      2.03 o
  -5   3  10      228.43      250.62      4.88 o
  -4   3  10      127.42      113.69      4.00 o
  -3   3  10      121.29      131.09      3.15 o
  -2   3  10       18.65       16.10      1.75 o
  -1   3  10       21.25       20.07      1.81 o
   0   3  10      271.46      282.66     16.56 o
   1   3  10      268.68      286.09     11.00 o
   2   3  10       38.57       39.90      2.05 o
   3   3  10        0.09        0.08      0.40 o
 -13   4  10        0.60        0.13      0.49 o
 -12   4  10        4.86        3.93      0.65 o
 -11   4  10        2.23        2.81      0.50 o
 -10   4  10       23.46       18.99      1.27 o
  -9   4  10      117.41       93.91      2.43 o
  -8   4  10       36.18       40.49      1.05 o
  -7   4  10      300.93      261.21      6.01 o
  -6   4  10        6.13        5.85      0.68 o
  -5   4  10       29.32       27.34      0.89 o
  -4   4  10       82.32       88.71      1.73 o
  -3   4  10      176.12      170.23      5.27 o
  -2   4  10      473.66      515.95     15.48 o
  -1   4  10      429.54      463.64     19.04 o
   0   4  10       21.21       17.23      1.26 o
   1   4  10       25.20       26.58      1.87 o
   2   4  10        0.15        0.43      0.55 o
   3   4  10        4.19        3.53      0.55 o
 -12   5  10        3.44        1.85      0.42 o
 -11   5  10      193.46      196.91      9.30 o
 -10   5  10      140.08      135.88      5.50 o
  -9   5  10      142.32      127.88      2.88 o
  -8   5  10        8.17        8.15      0.65 o
  -7   5  10       83.70       76.47      1.84 o
  -6   5  10        3.70        4.29      0.50 o
  -5   5  10       12.77       10.92      0.94 o
  -4   5  10      326.43      345.29     10.28 o
  -3   5  10        5.68        3.53      0.84 o
  -2   5  10       68.31       70.17      2.68 o
  -1   5  10      386.55      442.36     16.13 o
   0   5  10      113.19      120.39      6.72 o
   1   5  10       15.25       12.82      1.09 o
   2   5  10        0.14        0.25      0.52 o
 -11   6  10       18.14       17.21      1.51 o
 -10   6  10       27.65       23.89      1.33 o
  -9   6  10        5.87        4.31      0.42 o
  -8   6  10        2.59        2.07      0.28 o
  -7   6  10       47.32       46.94      2.20 o
  -6   6  10       70.71       67.67      2.48 o
  -5   6  10       10.89        9.58      0.93 o
  -4   6  10       18.73       19.32      1.26 o
  -3   6  10        1.14        0.53      1.01 o
  -2   6  10        5.20        4.51      0.66 o
  -1   6  10        6.12        5.61      0.66 o
   0   6  10       16.99       20.25      1.55 o
   1   6  10        0.07        0.20      0.40 o
   2   6  10       41.39       39.77      2.97 o
 -10   7  10        0.06        0.58      0.44 o
  -9   7  10        0.20        0.17      0.47 o
  -8   7  10        0.00        0.23      0.27 o
  -7   7  10       25.69       24.95      2.61 o
  -6   7  10        0.51        0.51      0.35 o
  -5   7  10        0.26        0.21      0.40 o
  -4   7  10        2.40        1.44      0.38 o
  -3   7  10       25.96       26.19      2.06 o
  -2   7  10        0.80        1.33      0.36 o
  -1   7  10        0.38        0.61      0.42 o
   0   7  10        4.47        3.33      0.58 o
  -9   8  10       12.15        8.04      1.57 o
  -8   8  10       11.45       11.75      0.95 o
  -7   8  10        1.62        1.49      0.37 o
  -6   8  10        7.21        7.64      0.89 o
  -5   8  10       13.29       12.02      1.23 o
  -4   8  10      114.92      121.09      7.43 o
  -3   8  10        4.32        4.44      0.85 o
  -2   8  10      201.97      239.65     10.99 o
  -1   8  10       35.87       32.65      2.22 o
 -14   1  11       55.18       51.42      2.80 o
 -13   1  11       51.37       53.26      2.49 o
 -12   1  11      111.20      108.15      2.43 o
 -11   1  11      417.61      462.44     11.53 o
 -10   1  11        2.71        2.10      0.49 o
  -9   1  11       80.55       80.11      2.88 o
  -8   1  11      577.14      584.24     14.06 o
  -7   1  11     1023.92     1055.82     31.39 o
  -6   1  11      271.12      267.42      5.13 o
  -5   1  11      119.24      115.00      2.91 o
  -4   1  11        4.07        4.07      0.44 o
  -3   1  11        8.59        8.58      0.73 o
  -2   1  11        0.00        0.19      0.23 o
  -1   1  11       20.50       19.41      0.95 o
   0   1  11        7.66        6.98      0.55 o
   1   1  11      320.93      342.00     12.58 o
   2   1  11        4.37        3.72      0.51 o
   3   1  11        0.79        1.68      0.59 o
 -14   2  11        1.27        0.82      0.46 o
 -13   2  11        6.58        6.89      0.81 o
 -12   2  11      219.42      239.56      8.12 o
 -11   2  11       29.13       31.42      2.81 o
 -10   2  11      272.10      282.11      9.34 o
  -9   2  11       16.33       12.63      1.08 o
  -8   2  11      122.90      112.96      3.33 o
  -7   2  11        0.14        0.44      0.20 o
  -6   2  11       35.52       31.89      1.01 o
  -5   2  11       24.17       21.55      1.02 o
  -4   2  11        4.81        4.51      0.47 o
  -3   2  11      243.62      252.66      8.71 o
  -2   2  11       53.74       52.39      2.26 o
  -1   2  11      122.32      130.47      4.36 o
   0   2  11       27.46       28.23      1.76 o
   1   2  11       13.25       12.85      1.07 o
   2   2  11      171.37      175.35     10.03 o
   3   2  11       65.72       73.13      6.02 o
 -13   3  11       81.57       74.99      3.22 o
 -12   3  11       14.52       11.75      1.09 o
 -11   3  11        0.89        1.16      0.35 o
 -10   3  11       48.07       46.89      1.48 o
  -9   3  11      120.11      105.14      4.30 o
  -8   3  11      159.73      163.62      5.07 o
  -7   3  11        4.69        5.00      0.40 o
  -6   3  11       50.13       44.16      1.06 o
  -5   3  11      348.88      327.78      9.20 o
  -4   3  11       30.05       26.06      1.72 o
  -3   3  11       10.92       10.76      1.03 o
  -2   3  11        6.68        6.61      1.12 o
  -1   3  11      160.27      167.89      6.85 o
   0   3  11      235.99      259.15     11.02 o
   1   3  11      405.23      455.48     26.87 o
   2   3  11        4.97        4.23      0.68 o
 -13   4  11        3.18        1.35      0.59 o
 -12   4  11        2.04        2.65      0.46 o
 -11   4  11        6.07        7.13      0.74 o
 -10   4  11       10.36        9.23      0.79 o
  -9   4  11      513.89      463.80     13.64 o
  -8   4  11        0.01        0.62      0.35 o
  -7   4  11        3.95        1.72      0.24 o
  -6   4  11       30.17       23.96      1.88 o
  -5   4  11       83.98       82.52      2.17 o
  -4   4  11       31.60       30.88      1.73 o
  -3   4  11        0.19        0.01      0.51 o
  -2   4  11      518.55      562.64     19.88 o
  -1   4  11       48.70       46.95      3.57 o
   0   4  11        2.41        4.25      1.57 o
   1   4  11       35.08       35.29      2.72 o
   2   4  11       16.47       17.36      1.62 o
 -12   5  11        6.63        9.63      0.98 o
 -11   5  11       32.86       28.10      1.73 o
 -10   5  11       28.49       19.89      1.31 o
  -9   5  11       40.01       38.84      1.55 o
  -8   5  11      114.06      104.10      2.82 o
  -7   5  11       98.60       79.68      2.58 o
  -6   5  11        0.05       -0.07      0.38 o
  -5   5  11       14.01       12.41      0.99 o
  -4   5  11        0.96        0.07      0.51 o
  -3   5  11        1.12        0.81      0.46 o
  -2   5  11        3.68        3.85      0.56 o
  -1   5  11       46.34       42.24      3.06 o
   0   5  11       37.91       38.32      2.49 o
   1   5  11        5.40        4.42      0.68 o
 -11   6  11        4.69        4.24      0.60 o
 -10   6  11        4.98        5.43      0.76 o
  -9   6  11        0.14        0.68      0.31 o
  -8   6  11        0.23        0.48      0.37 o
  -7   6  11      183.70      192.08      5.41 o
  -6   6  11        0.46        0.61      0.43 o
  -5   6  11       17.90       17.51      1.17 o
  -4   6  11       31.11       32.97      1.76 o
  -3   6  11        2.44        3.02      0.51 o
  -2   6  11        8.75       10.44      1.04 o
  -1   6  11        0.02       -0.44      0.64 o
   0   6  11        5.00        4.65      0.62 o
 -10   7  11        0.25        0.57      0.77 o
  -9   7  11        3.39        3.32      0.52 o
  -8   7  11       17.30       15.83      1.85 o
  -7   7  11       25.80       27.20      1.34 o
  -6   7  11       46.86       47.24      3.90 o
  -5   7  11       25.13       24.58      1.70 o
  -4   7  11       54.89       57.81      2.81 o
  -3   7  11        0.88        1.28      0.61 o
  -2   7  11        1.02        1.29      0.51 o
  -1   7  11        9.81       10.06      1.16 o
  -8   8  11        0.00       -0.21      0.48 o
  -7   8  11       66.29       78.97      4.85 o
  -6   8  11       11.67       11.25      0.98 o
  -5   8  11        4.09        5.52      0.69 o
  -4   8  11        6.64        5.89      0.71 o
  -3   8  11        7.81        9.43      1.16 o
 -14   0  12        2.25        1.26      0.57 o
 -13   0  12       16.18       19.78      3.02 o
 -12   0  12      134.80      144.74     13.76 o
 -11   0  12      281.63      311.00     18.07 o
 -10   0  12        3.10        3.94      1.31 o
  -9   0  12     3785.49     3933.89    216.65 o
  -8   0  12       84.21      101.96      4.31 o
  -7   0  12       56.24       48.96      2.27 o
  -6   0  12      292.00      295.82     10.64 o
  -5   0  12      600.24      652.57     13.52 o
  -4   0  12       95.47       86.33      1.71 o
  -3   0  12        7.76        7.91      0.81 o
  -2   0  12       16.80       17.31      1.01 o
  -1   0  12       18.49       16.93      1.14 o
   0   0  12       70.41       73.08      5.60 o
   1   0  12       13.41       13.01      1.85 o
   2   0  12        1.35        1.37      1.23 o
 -14   1  12        2.76        3.51      0.54 o
 -13   1  12       14.73       14.68      1.23 o
 -12   1  12        3.17        3.43      0.52 o
 -11   1  12       90.36       90.62      4.36 o
 -10   1  12       67.31       72.94      3.31 o
  -9   1  12        4.19        3.44      0.55 o
  -8   1  12      598.71      616.45     19.14 o
  -7   1  12       68.98       67.28      1.81 o
  -6   1  12      887.41      964.81     19.29 o
  -5   1  12      100.52      102.67      1.71 o
  -4   1  12       42.77       47.32      1.14 o
  -3   1  12        1.61        1.61      0.24 o
  -2   1  12      110.42      110.89      2.46 o
  -1   1  12       68.56       72.58      2.15 o
   0   1  12       59.19       59.07      3.26 o
   1   1  12        1.29        0.86      0.31 o
   2   1  12       12.37       14.05      1.20 o
 -14   2  12       28.90       26.40      2.68 o
 -13   2  12       15.29       22.12      2.38 o
 -12   2  12        1.81        1.44      0.42 o
 -11   2  12        0.07        0.16      0.40 o
 -10   2  12      125.41      125.79      6.48 o
  -9   2  12        0.01        0.51      0.19 o
  -8   2  12      165.72      165.56      3.47 o
  -7   2  12       51.51       59.83      1.49 o
  -6   2  12       11.98        8.95      0.89 o
  -5   2  12      205.35      212.98      5.08 o
  -4   2  12       18.49       19.23      1.35 o
  -3   2  12        0.05       -0.21      0.38 o
  -2   2  12       48.11       50.31      1.45 o
  -1   2  12        0.57        0.49      0.35 o
   0   2  12        7.23        6.60      0.80 o
   1   2  12        1.26        0.98      0.68 o
   2   2  12      135.82      143.70      7.62 o
 -13   3  12        6.93        7.40      1.18 o
 -12   3  12        0.20        0.05      0.38 o
 -11   3  12        0.02        0.65      0.59 o
 -10   3  12       55.35       55.14      3.78 o
  -9   3  12        3.07        3.14      0.36 o
  -8   3  12      103.45       88.07      1.51 o
  -7   3  12      168.72      151.11      2.57 o
  -6   3  12        1.85        3.18      0.35 o
  -5   3  12        5.98        6.53      0.67 o
  -4   3  12        0.16        0.43      0.56 o
  -3   3  12        8.11        7.08      0.94 o
  -2   3  12       80.29       86.10      4.13 o
  -1   3  12       27.54       25.94      1.50 o
   0   3  12      306.87      334.48     13.27 o
   1   3  12       79.36       85.85      6.54 o
 -13   4  12       22.90       21.89      1.48 o
 -12   4  12       25.73       26.76      1.61 o
 -11   4  12       59.26       49.68      2.14 o
 -10   4  12       10.25        8.16      0.78 o
  -9   4  12      217.36      193.49      5.02 o
  -8   4  12       43.52       49.38      1.07 o
  -7   4  12        5.05        5.13      0.60 o
  -6   4  12      122.54      128.22      4.64 o
  -5   4  12       39.74       33.55      1.80 o
  -4   4  12       45.50       42.09      2.32 o
  -3   4  12       99.41      102.13      2.45 o
  -2   4  12        6.16        4.69      0.65 o
  -1   4  12       15.51       14.18      1.79 o
   0   4  12       46.12       45.24      2.46 o
   1   4  12        0.41        0.28      0.41 o
 -12   5  12        3.31        1.05      0.38 o
 -11   5  12        0.03       -0.10      0.35 o
 -10   5  12        8.79        9.51      1.15 o
  -9   5  12       13.46       13.48      0.80 o
  -8   5  12       44.94       42.67      2.02 o
  -7   5  12       19.25       14.67      0.96 o
  -6   5  12      142.70      144.69      5.01 o
  -5   5  12        4.82        4.41      0.66 o
  -4   5  12        0.58        0.73      0.36 o
  -3   5  12        5.66        5.59      0.65 o
  -2   5  12        0.12        0.13      0.40 o
  -1   5  12       24.53       25.98      1.72 o
   0   5  12        8.51        9.27      1.14 o
 -11   6  12        0.00        0.77      0.45 o
 -10   6  12       71.73       65.42      3.45 o
  -9   6  12        6.34        5.06      0.56 o
  -8   6  12       45.22       36.92      2.14 o
  -7   6  12        8.32        8.09      0.91 o
  -6   6  12        1.61        1.08      0.39 o
  -5   6  12       54.20       55.27      2.05 o
  -4   6  12        7.57        8.29      0.80 o
  -3   6  12        5.20        5.68      0.83 o
  -2   6  12        0.02        0.33      0.45 o
  -1   6  12        9.32        9.32      1.06 o
 -10   7  12        8.88        7.62      1.41 o
  -9   7  12       24.82       24.20      1.79 o
  -8   7  12        5.38        5.00      0.67 o
  -7   7  12       20.04       24.63      1.81 o
  -6   7  12        3.49        2.89      0.55 o
  -5   7  12       15.23       13.78      1.52 o
  -4   7  12       10.06       11.29      1.19 o
  -3   7  12        0.87        0.35      0.38 o
  -2   7  12        0.01        0.50      0.44 o
  -6   8  12        0.70        0.11      0.37 o
  -5   8  12        1.92        2.23      0.55 o
 -14   1  13       10.57       10.16      1.12 o
 -13   1  13       23.26       25.84      2.24 o
 -12   1  13       23.44       22.68      2.24 o
 -11   1  13       13.89       13.09      1.19 o
 -10   1  13        0.08        0.49      0.40 o
  -9   1  13       52.63       55.96      2.32 o
  -8   1  13       13.15       15.48      0.95 o
  -7   1  13     1104.49     1160.09     33.82 o
  -6   1  13       23.84       16.76      0.79 o
  -5   1  13        7.40        7.81      0.57 o
  -4   1  13        0.07        0.24      0.16 o
  -3   1  13      107.77      114.66      2.19 o
  -2   1  13       25.30       25.92      1.32 o
  -1   1  13        1.13        1.73      0.37 o
   0   1  13       33.53       36.34      2.78 o
   1   1  13        1.32        0.96      0.92 o
 -14   2  13        1.03        0.38      0.40 o
 -13   2  13        3.53        2.33      0.51 o
 -12   2  13        0.74        0.85      0.42 o
 -11   2  13      109.72      115.11      4.94 o
 -10   2  13        7.26        6.67      0.83 o
  -9   2  13       17.95       14.20      0.81 o
  -8   2  13       19.97       14.91      0.71 o
  -7   2  13      121.43      122.34      3.77 o
  -6   2  13      331.38      331.02      8.02 o
  -5   2  13      279.02      281.91      6.79 o
  -4   2  13      558.18      636.97     18.94 o
  -3   2  13        0.02       -0.08      0.35 o
  -2   2  13       52.36       56.53      4.97 o
  -1   2  13       22.01       21.69      1.40 o
   0   2  13      154.57      164.38      7.73 o
   1   2  13       45.65       49.26      4.43 o
 -13   3  13        0.25        0.40      0.30 o
 -12   3  13        0.00       -0.24      0.37 o
 -11   3  13       99.31      101.80      2.54 o
 -10   3  13        0.00        0.38      0.34 o
  -9   3  13       32.75       37.08      1.40 o
  -8   3  13      393.84      377.73     10.89 o
  -7   3  13      219.36      206.69      6.13 o
  -6   3  13       15.68       17.09      1.11 o
  -5   3  13      150.03      157.56      3.18 o
  -4   3  13        5.85        5.02      0.57 o
  -3   3  13        0.13        0.14      0.40 o
  -2   3  13       45.33       42.58      2.41 o
  -1   3  13       56.85       59.82      2.42 o
   0   3  13       12.40        9.56      0.88 o
 -13   4  13        4.70        3.30      0.48 o
 -12   4  13      138.88      142.73      5.87 o
 -11   4  13        4.10        1.77      0.61 o
 -10   4  13       45.04       34.90      1.61 o
  -9   4  13       37.34       30.24      1.43 o
  -8   4  13       43.76       39.73      1.76 o
  -7   4  13        4.98        5.40      0.65 o
  -6   4  13       15.18       11.77      1.28 o
  -5   4  13        0.34        0.28      0.41 o
  -4   4  13       70.57       75.57      3.35 o
  -3   4  13        2.56        2.28      0.43 o
  -2   4  13       11.36       11.24      1.06 o
  -1   4  13       21.49       19.65      2.05 o
   0   4  13        0.00        0.19      0.46 o
 -12   5  13        0.63        1.14      0.48 o
 -11   5  13        0.34        0.39      0.32 o
 -10   5  13        0.74        0.94      0.44 o
  -9   5  13       19.02       13.92      1.23 o
  -8   5  13       87.46       79.52      2.46 o
  -7   5  13       26.76       25.27      1.72 o
  -6   5  13       41.01       46.50      1.65 o
  -5   5  13        2.50        2.21      0.36 o
  -4   5  13        7.40        6.23      0.79 o
  -3   5  13        3.17        3.22      0.63 o
  -2   5  13       25.63       26.16      2.05 o
  -1   5  13        3.48        4.70      0.76 o
 -11   6  13       12.68       17.20      2.07 o
 -10   6  13       12.37        9.84      1.62 o
  -9   6  13        2.40        3.50      0.67 o
  -8   6  13       24.81       27.18      1.54 o
  -7   6  13      105.96      109.49      3.99 o
  -6   6  13        7.89        8.17      1.10 o
  -5   6  13       38.33       38.85      1.85 o
  -4   6  13       33.74       36.90      2.18 o
  -3   6  13        2.37        3.44      0.55 o
  -2   6  13        2.80        2.83      0.49 o
  -9   7  13       17.61       15.21      1.90 o
  -8   7  13        1.37        2.66      0.40 o
  -7   7  13       16.90       16.53      1.28 o
  -6   7  13      256.40      306.95     15.14 o
  -5   7  13        0.49        0.47      0.37 o
  -4   7  13       18.92       15.97      1.34 o
 -14   0  14        0.47        0.91      0.59 o
 -13   0  14        3.17        3.58      0.75 o
 -12   0  14       10.10       10.96      4.04 o
 -11   0  14       31.48       30.91      4.49 o
 -10   0  14      141.42      145.25     10.49 o
  -9   0  14      147.56      161.89     10.08 o
  -8   0  14      102.59      110.19      3.84 o
  -7   0  14       14.30       10.66      1.03 o
  -6   0  14        3.11        1.66      0.31 o
  -5   0  14        0.05        0.15      0.36 o
  -4   0  14      123.88      126.73      3.44 o
  -3   0  14       30.46       31.68      1.36 o
  -2   0  14        1.56        1.10      0.66 o
  -1   0  14        0.01        0.39      1.18 o
   0   0  14       26.61       31.44      2.78 o
 -14   1  14      140.21      164.58      9.21 o
 -13   1  14        9.87       10.83      1.11 o
 -12   1  14       84.09       92.72      3.39 o
 -11   1  14       22.94       23.15      1.37 o
 -10   1  14       27.83       25.38      3.26 o
  -9   1  14        5.27        4.44      0.44 o
  -8   1  14      541.98      568.46     16.53 o
  -7   1  14       27.52       26.82      1.38 o
  -6   1  14        6.27        5.08      0.50 o
  -5   1  14       82.25       88.15      1.34 o
  -4   1  14       36.45       35.93      1.19 o
  -3   1  14       19.60       20.50      1.11 o
  -2   1  14       20.02       19.66      1.31 o
  -1   1  14        9.81        9.63      1.07 o
   0   1  14        0.99        1.28      0.89 o
 -13   2  14      119.37      146.72      7.00 o
 -12   2  14       15.73       17.32      1.48 o
 -11   2  14       24.75       27.21      1.54 o
 -10   2  14        4.87        5.61      0.70 o
  -9   2  14       48.07       49.36      1.79 o
  -8   2  14        4.28        4.26      0.36 o
  -7   2  14      183.04      200.18      4.21 o
  -6   2  14       25.66       18.15      2.00 o
  -5   2  14      253.50      283.85      7.13 o
  -4   2  14        8.88        8.67      1.00 o
  -3   2  14        9.11        9.65      1.06 o
  -2   2  14        0.00       -0.04      0.42 o
  -1   2  14        1.04        1.08      0.34 o
 -13   3  14       66.41       72.31      2.30 o
 -12   3  14        1.96        4.56      0.70 o
 -11   3  14       21.76       19.28      1.39 o
 -10   3  14        1.15        1.56      0.34 o
  -9   3  14        5.09        7.41      0.67 o
  -8   3  14       86.50       65.72      3.05 o
  -7   3  14       54.01       44.88      1.73 o
  -6   3  14       22.88       24.43      2.09 o
  -5   3  14       42.85       42.94      1.86 o
  -4   3  14      175.83      187.10      5.21 o
  -3   3  14       51.59       56.83      2.88 o
  -2   3  14      116.07      126.69      2.77 o
  -1   3  14        0.11        0.42      0.32 o
 -12   4  14       17.38       20.23      1.29 o
 -11   4  14       17.87       13.06      1.34 o
 -10   4  14        5.09        4.36      0.64 o
  -9   4  14       93.93       95.50      4.08 o
  -8   4  14       22.11       21.81      1.59 o
  -7   4  14       40.90       46.30      1.97 o
  -6   4  14        0.72        1.12      0.47 o
  -5   4  14       13.10       13.74      1.28 o
  -4   4  14       15.40       16.21      1.40 o
  -3   4  14       28.13       29.70      2.09 o
  -2   4  14        0.06        0.03      0.53 o
 -11   5  14        8.24        7.56      1.46 o
 -10   5  14       47.80       41.59      5.44 o
  -9   5  14        0.02        0.41      0.38 o
  -8   5  14        3.94        3.01      0.47 o
  -7   5  14       44.81       45.97      1.86 o
  -6   5  14        3.86        3.64      0.54 o
  -5   5  14      152.02      174.90      4.45 o
  -4   5  14        0.40        0.80      0.32 o
  -3   5  14        3.36        3.80      0.62 o
 -10   6  14       42.38       47.88      6.29 o
  -9   6  14        0.33        0.88      0.39 o
  -8   6  14       10.66       13.01      1.21 o
  -7   6  14       57.07       51.46      2.18 o
  -6   6  14        0.08        0.01      0.45 o
  -5   6  14       15.32       13.13      1.60 o
  -4   6  14       13.10       12.99      1.29 o
 -13   1  15        0.26        0.52      0.36 o
 -12   1  15       23.05       22.35      1.75 o
 -11   1  15       49.19       49.90      4.57 o
 -10   1  15       35.93       33.54      1.86 o
  -9   1  15       80.33       88.98      2.18 o
  -8   1  15       17.10       14.03      0.98 o
  -7   1  15        0.29        0.24      0.13 o
  -6   1  15       14.51       14.90      1.28 o
  -5   1  15        3.88        4.29      0.48 o
  -4   1  15       65.71       70.04      2.09 o
  -3   1  15       26.04       27.55      2.13 o
  -2   1  15        0.01        0.43      0.52 o
 -13   2  15        2.24        1.90      0.56 o
 -12   2  15       71.06       76.15      3.31 o
 -11   2  15       10.99       10.99      1.19 o
 -10   2  15        2.21        1.91      0.51 o
  -9   2  15       23.19       21.01      1.08 o
  -8   2  15       41.15       39.20      1.51 o
  -7   2  15      221.50      229.63      9.72 o
  -6   2  15      924.34     1034.28     22.72 o
  -5   2  15        9.88        7.11      0.78 o
  -4   2  15       18.66       15.83      1.41 o
  -3   2  15        8.36        8.87      0.82 o
  -2   2  15       64.27       66.84      3.21 o
 -13   3  15        9.17       10.07      1.29 o
 -12   3  15        3.25        3.40      0.54 o
 -11   3  15       22.90       24.39      1.47 o
 -10   3  15       11.04        6.06      0.78 o
  -9   3  15        3.48        2.01      0.34 o
  -8   3  15        0.38        0.35      0.29 o
  -7   3  15        5.53        7.28      0.88 o
  -6   3  15        3.48        3.63      0.55 o
  -5   3  15      138.70      153.33      4.93 o
  -4   3  15       60.96       65.33      2.64 o
  -3   3  15      208.73      247.85     10.99 o
  -2   3  15        0.63        0.32      0.26 o
 -12   4  15        0.87        2.34      0.62 o
 -11   4  15       13.87       12.99      1.43 o
 -10   4  15       42.49       36.34      2.83 o
  -9   4  15        0.24        0.46      0.38 o
  -8   4  15       14.07       13.44      1.37 o
  -7   4  15       65.50       61.05      2.50 o
  -6   4  15        9.91       10.09      1.04 o
  -5   4  15        2.97        2.54      0.42 o
  -4   4  15       49.35       50.34      2.24 o
  -3   4  15        7.56        8.97      1.00 o
 -11   5  15      101.05       94.23      4.55 o
 -10   5  15        0.02        0.81      0.58 o
  -9   5  15       24.81       22.44      2.19 o
  -8   5  15        9.22       11.10      1.07 o
  -7   5  15       43.37       45.60      1.95 o
  -6   5  15        6.80        6.39      0.83 o
  -5   5  15        1.45        1.90      0.49 o
  -4   5  15        7.55        8.61      0.95 o
  -8   6  15        0.62        0.65      0.33 o
  -7   6  15       56.52       69.23      2.50 o
 -13   0  16       30.71       30.30      4.47 o
 -12   0  16       38.96       32.11      3.74 o
 -11   0  16       96.07      109.00     12.26 o
 -10   0  16       29.44       31.32      2.20 o
  -9   0  16       19.32       18.60      2.33 o
  -8   0  16        7.76        8.59      1.04 o
  -7   0  16        3.05        1.78      0.37 o
  -6   0  16        7.23        6.71      0.88 o
  -5   0  16       10.75        9.11      1.29 o
  -4   0  16        8.48        9.93      1.71 o
  -3   0  16        0.22       -0.06      1.09 o
 -13   1  16       22.02       23.17      2.95 o
 -12   1  16       60.41       61.85      3.63 o
 -11   1  16        7.46       10.22      1.06 o
 -10   1  16        2.39        1.14      0.32 o
  -9   1  16       38.78       40.51      1.30 o
  -8   1  16       63.20       72.69      1.83 o
  -7   1  16        2.33        3.34      0.43 o
  -6   1  16        0.45        0.66      0.22 o
  -5   1  16       53.97       58.60      2.19 o
  -4   1  16       27.40       29.05      2.48 o
  -3   1  16       41.61       46.54      3.41 o
 -12   2  16       86.26      108.85      4.82 o
 -11   2  16       17.76       20.25      1.82 o
 -10   2  16        6.97        5.81      0.75 o
  -9   2  16       12.10        9.64      0.78 o
  -8   2  16        0.24        0.40      0.38 o
  -7   2  16       79.48       92.20      2.70 o
  -6   2  16       26.70       22.41      1.41 o
  -5   2  16        0.98        1.18      0.43 o
  -4   2  16        5.97        5.46      0.67 o
  -3   2  16        6.28        7.83      1.90 o
 -12   3  16        0.01        0.46      0.37 o
 -11   3  16        5.11        6.03      1.02 o
 -10   3  16       64.81       53.03      3.16 o
  -9   3  16        3.92        2.90      0.48 o
  -8   3  16       11.52       10.74      1.15 o
  -7   3  16        2.60        2.51      0.39 o
  -6   3  16       56.76       56.16      2.04 o
  -5   3  16       11.61       12.64      1.57 o
  -4   3  16      213.50      236.81      5.05 o
 -11   4  16       51.79       58.39      3.43 o
 -10   4  16        5.23        4.06      0.74 o
  -9   4  16        0.06        0.17      0.41 o
  -8   4  16       15.51       17.77      2.18 o
  -7   4  16        0.05        0.55      0.41 o
  -6   4  16        0.10        0.45      0.36 o
  -5   4  16        1.51        0.71      0.33 o
  -9   5  16       22.98       25.96      1.95 o
  -8   5  16       36.10       36.35      1.94 o
  -7   5  16        0.10        0.14      0.36 o
 -12   1  17       10.23       10.60      1.48 o
 -11   1  17       12.33       10.11      1.40 o
 -10   1  17        1.68        2.65      0.44 o
  -9   1  17       12.12       10.29      0.91 o
  -8   1  17        0.60        0.58      0.22 o
  -7   1  17        1.11        1.26      0.33 o
  -6   1  17       45.04       45.99      4.46 o
  -5   1  17       20.11       16.80      1.69 o
 -12   2  17       11.33        7.09      0.79 o
 -11   2  17        0.23        0.73      0.43 o
 -10   2  17        4.95        3.96      0.71 o
  -9   2  17        0.07        0.35      0.31 o
  -8   2  17       67.38       60.34      2.14 o
  -7   2  17        0.10        0.25      0.31 o
  -6   2  17        8.28        9.76      1.17 o
  -5   2  17        9.83        8.24      0.89 o
 -11   3  17      107.92      134.98     13.03 o
 -10   3  17       22.08       22.53      3.57 o
  -9   3  17        0.21       -0.06      0.27 o
  -8   3  17       13.49       11.19      1.19 o
  -7   3  17        1.35        1.33      0.30 o
  -6   3  17       26.75       23.62      1.72 o
 -10   0  18       60.89       67.28      3.29 o
  -9   0  18        7.72        5.80      2.17 o
  -8   0  18       19.42       17.56      3.82 o
 -10   1  18        8.80        7.79      1.42 o
  -9   1  18       18.98       17.89      1.59 o
  -8   1  18        3.82        4.04      0.60 o
 
