# Supplementary material for: Crystal chemistry and photomechanical behavior of 3,4-dimethoxycinnamic acid: correlation between maximum yield in the solid-state topochemical reaction and cooperative molecular motion
Source: IUCrJ. 2015 Oct 16;2(Pt 6):653–60. doi: 10.1107/S2052252515017297 (PMC4645110; doi:10.1107/S2052252515017297)
Supplement: Supplementary file 5 [file m-02-00653-DMCAtruxillicacidsup3.fcf]

#
# h,k,l, Fc-squared, Fo-squared, sigma(Fo-squared) and status flag
#
#data_platon

data_DMCAtruxillicacid
_shelx_title ' datam in P-1                New: P-1'
_shelx_refln_list_code          4
_shelx_F_calc_maximum       67.90
_exptl_crystal_F_000       219.98
_reflns_d_resolution_high  0.7683
 
loop_
 _symmetry_equiv_pos_as_xyz
 'x, y, z'
 '-x, -y, -z'
 
_cell_length_a     5.5400
_cell_length_b     8.2590
_cell_length_c    11.2810
_cell_angle_alpha  83.610
_cell_angle_beta   83.275
_cell_angle_gamma  74.480
 
_shelx_F_squared_multiplier     1.000
 
loop_
 _refln_index_h
 _refln_index_k
 _refln_index_l
 _refln_F_squared_calc
 _refln_F_squared_meas
 _refln_F_squared_sigma
 _refln_observed_status
   2   0   0       40.04       31.25      0.50 o
   3   0   0       40.62       38.21      2.05 o
   4   0   0       15.37       17.19      0.65 o
   5   0   0        0.05        0.06      0.20 o
   6   0   0        7.50        6.30      0.61 o
  -6   1   0       22.44       24.87      1.29 o
  -5   1   0       23.82       23.43      0.81 o
  -4   1   0       45.09       44.49      1.41 o
  -3   1   0      212.89      224.51      5.61 o
  -2   1   0      140.73      139.25      3.06 o
  -1   1   0     1345.89     1266.24     34.36 o
   0   1   0      150.37       -0.04      0.04 o
   1   1   0      772.04      763.75     21.39 o
   2   1   0      126.19      111.03      1.69 o
   3   1   0       32.14       27.40      0.60 o
   4   1   0        5.36        7.24      0.34 o
   5   1   0      183.74      187.46      8.26 o
   6   1   0       15.35       14.78      1.46 o
   7   1   0        0.33        0.12      0.22 o
  -6   2   0       13.65       15.72      0.98 o
  -5   2   0       54.68       57.50      2.90 o
  -4   2   0        0.82        0.51      0.17 o
  -3   2   0       65.05       69.21      1.23 o
  -2   2   0       43.70       47.57      0.85 o
  -1   2   0      214.88      176.48      6.37 o
   0   2   0      189.91      178.35      7.29 o
   1   2   0     2114.85     2082.41     84.07 o
   2   2   0       82.42       88.31      1.37 o
   3   2   0      343.40      370.02     10.64 o
   4   2   0       57.42       55.92      1.95 o
   5   2   0       16.93       17.83      1.00 o
   6   2   0      194.27      190.66     21.02 o
   7   2   0        6.01        5.24      0.88 o
  -6   3   0       27.89       26.59      1.55 o
  -5   3   0        0.03        0.63      0.37 o
  -4   3   0       16.00       14.31      0.65 o
  -3   3   0        1.73        1.80      0.21 o
  -2   3   0        0.00        0.50      0.12 o
  -1   3   0      207.85      232.65      9.08 o
   0   3   0     1408.54     1397.59     67.73 o
   1   3   0      488.68      469.76     15.33 o
   2   3   0      371.73      384.99      9.20 o
   3   3   0      117.77      117.52      3.14 o
   4   3   0       25.86       27.79      1.11 o
   5   3   0       63.97       62.95      1.69 o
   6   3   0       46.52       45.41      3.41 o
   7   3   0       23.16       16.06      4.17 o
  -5   4   0        1.23        0.78      0.34 o
  -4   4   0       83.81       80.33      2.96 o
  -3   4   0       36.90       39.40      1.21 o
  -2   4   0       39.10       42.98      1.83 o
  -1   4   0      774.68      857.43     35.27 o
   0   4   0      156.79      156.00      8.14 o
   1   4   0      153.22      161.47      6.48 o
   2   4   0        1.66        2.41      0.29 o
   3   4   0       27.55       23.50      0.90 o
   4   4   0       62.68       60.10      0.95 o
   5   4   0        2.52        1.68      0.20 o
   6   4   0        0.96        1.14      0.40 o
   7   4   0       15.11       14.64      1.93 o
  -5   5   0        9.68       10.68      0.90 o
  -4   5   0       30.13       35.06      2.24 o
  -3   5   0       78.94       73.83      2.23 o
  -2   5   0       33.16       32.03      0.87 o
  -1   5   0       39.31       40.35      1.42 o
   0   5   0       11.16        9.79      0.74 o
   1   5   0      209.28      204.93      7.49 o
   2   5   0       72.65       73.36      2.41 o
   3   5   0      104.16      112.51      4.51 o
   4   5   0      113.02      127.07      1.96 o
   5   5   0        1.33        1.52      0.28 o
   6   5   0        4.50        3.40      0.57 o
  -4   6   0       54.68       59.57      1.80 o
  -3   6   0        5.44        5.76      0.61 o
  -2   6   0        1.91        1.49      0.19 o
  -1   6   0      202.12      189.19     11.14 o
   0   6   0       31.88       32.18      1.45 o
   1   6   0       81.43       71.11      3.86 o
   2   6   0        0.19        0.33      0.30 o
   3   6   0       33.96       35.07      1.08 o
   4   6   0       11.58        9.55      1.29 o
   5   6   0       47.71       53.71      1.52 o
   6   6   0       77.60       85.51      3.50 o
  -4   7   0        2.59        2.36      0.37 o
  -3   7   0        0.40        0.80      0.19 o
  -2   7   0      166.41      148.70      6.00 o
  -1   7   0        0.32        0.66      0.22 o
   0   7   0        0.94        0.76      0.13 o
   1   7   0       46.90       49.48      3.44 o
   2   7   0       20.98       18.56      1.36 o
   3   7   0       33.04       33.52      1.29 o
   4   7   0       41.54       42.12      1.61 o
   5   7   0        5.19        5.61      0.72 o
   6   7   0        5.45        4.38      0.74 o
  -3   8   0       39.45       35.05      5.83 o
  -2   8   0        9.84        5.87      0.82 o
  -1   8   0       54.49       47.49      2.06 o
   0   8   0        0.61        1.36      0.20 o
   1   8   0        2.69        1.15      0.91 o
   2   8   0        0.51        0.65      0.32 o
   3   8   0        0.42        0.82      0.37 o
   4   8   0       68.37       74.28      5.30 o
   5   8   0        0.54        0.94      0.36 o
  -2   9   0       37.15       29.63      1.96 o
  -1   9   0       78.93       81.27      7.32 o
   0   9   0       58.88       65.98      5.87 o
   1   9   0        2.52        1.42      0.46 o
   2   9   0       13.27       15.14      1.07 o
   3   9   0        1.50        2.24      0.55 o
   4   9   0       83.06       88.32      1.94 o
   5   9   0        0.55        0.62      0.32 o
   0  10   0       14.34       14.23      1.58 o
   1  10   0        3.21        2.51      0.54 o
   2  10   0        2.48        2.95      0.64 o
   3  10   0       59.10       62.89      4.40 o
   4  10   0       47.50       47.18      5.05 o
  -3 -10   1        0.01        0.02      0.38 o
  -2 -10   1        5.47        3.60      0.55 o
  -1 -10   1        4.04        3.07      0.53 o
   0 -10   1       33.60       32.84      5.35 o
  -5  -9   1        0.10        0.20      0.26 o
  -4  -9   1        0.02        0.18      0.42 o
  -3  -9   1        0.08        0.35      0.46 o
  -2  -9   1        1.02        1.44      0.35 o
  -1  -9   1        3.00        3.50      1.07 o
   0  -9   1       18.45       19.18      2.83 o
   1  -9   1      270.45      326.24     30.58 o
   2  -9   1       13.77       11.17      1.90 o
  -5  -8   1       28.15       29.41      3.14 o
  -4  -8   1       44.70       42.45      1.65 o
  -3  -8   1        0.46        0.55      0.81 o
  -2  -8   1       61.78       58.60      4.13 o
  -1  -8   1       11.09        8.44      1.47 o
   0  -8   1        2.30        2.70      0.30 o
   1  -8   1       31.12       28.63      2.72 o
   2  -8   1        0.23        0.43      0.41 o
   3  -8   1        9.14        8.93      0.92 o
  -6  -7   1       25.44       22.57      2.44 o
  -5  -7   1       16.51       17.03      1.41 o
  -4  -7   1       53.42       51.55      2.13 o
  -3  -7   1       41.65       39.10      1.53 o
  -2  -7   1        1.15        2.77      0.73 o
  -1  -7   1       13.57       12.73      1.19 o
   0  -7   1        0.19        0.06      0.28 o
   1  -7   1        0.62        0.24      0.16 o
   2  -7   1       18.43       16.64      1.42 o
   3  -7   1        4.35        4.37      0.95 o
  -6  -6   1        0.24        0.55      0.36 o
  -5  -6   1       68.22       70.38      1.77 o
  -4  -6   1       34.14       31.94      1.11 o
  -3  -6   1       40.96       37.84      1.05 o
  -2  -6   1        5.17        4.91      0.44 o
  -1  -6   1      171.01      176.52      8.18 o
   0  -6   1       80.70       92.50      2.99 o
   1  -6   1      138.45      127.14      5.76 o
   2  -6   1      195.88      192.48      9.54 o
   3  -6   1        0.44        0.96      0.39 o
   4  -6   1        3.92        2.79      0.54 o
  -6  -5   1        4.36        3.18      0.46 o
  -5  -5   1       38.40       39.44      1.45 o
  -4  -5   1        1.65        1.91      0.28 o
  -3  -5   1      313.44      332.01      8.38 o
  -2  -5   1       15.32       14.52      0.87 o
  -1  -5   1       50.58       48.90      1.28 o
   0  -5   1       28.68       30.86      1.14 o
   1  -5   1       92.27       96.20      5.49 o
   2  -5   1       32.28       30.62      1.23 o
   3  -5   1        1.41        1.80      0.46 o
   4  -5   1        5.52        4.65      0.46 o
   5  -5   1        0.01        0.17      0.28 o
  -6  -4   1       57.18       58.71      2.05 o
  -5  -4   1       15.17       13.51      0.56 o
  -4  -4   1        0.31        0.21      0.23 o
  -3  -4   1      144.84      136.18      4.47 o
  -2  -4   1      315.51      316.88     10.78 o
  -1  -4   1      204.00      211.44      7.18 o
   0  -4   1      276.78      268.05     10.44 o
   1  -4   1        8.30       10.40      0.98 o
   2  -4   1       84.69       78.89      3.97 o
   3  -4   1       40.40       37.60      2.87 o
   4  -4   1       41.35       35.76      1.58 o
   5  -4   1        0.65        1.94      0.36 o
  -7  -3   1       30.43       17.43      3.52 o
  -6  -3   1       80.83       84.72      2.11 o
  -5  -3   1        0.00       -0.01      0.20 o
  -4  -3   1       33.85       29.80      0.72 o
  -3  -3   1       12.14       11.38      0.38 o
  -2  -3   1      456.15      479.76     12.68 o
  -1  -3   1      227.74      249.36      5.51 o
   0  -3   1      392.46      395.34     15.63 o
   1  -3   1      314.86      328.36     14.74 o
   2  -3   1      471.67      525.48     24.28 o
   3  -3   1       22.38       19.12      0.62 o
   4  -3   1       22.97       20.37      1.00 o
   5  -3   1       73.03       78.44      2.48 o
   6  -3   1       28.27       26.05      1.47 o
  -7  -2   1       15.36       10.84      2.44 o
  -6  -2   1      116.69      117.53      5.55 o
  -5  -2   1      107.80      113.35      2.00 o
  -4  -2   1       11.74       16.25      0.68 o
  -3  -2   1      221.78      218.86      2.02 o
  -2  -2   1      171.78      198.12      3.73 o
   0  -2   1      460.47      460.86     17.56 o
   1  -2   1       14.14       19.65      0.53 o
   2  -2   1      154.07      170.11      5.24 o
   3  -2   1        0.37        0.26      0.12 o
   4  -2   1       10.83       12.63      0.79 o
   5  -2   1       31.14       31.58      1.84 o
   6  -2   1        1.55        1.64      0.35 o
  -6  -1   1       34.51       35.62      2.65 o
  -5  -1   1        1.53        1.62      0.36 o
  -4  -1   1      157.26      173.89      5.06 o
  -3  -1   1        2.22        2.03      0.18 o
  -2  -1   1      391.46      404.30      6.38 o
  -1  -1   1      258.87      259.27      3.50 o
   0  -1   1     1204.90     1142.43     37.27 o
   1  -1   1       20.46       14.88      0.46 o
   3  -1   1       56.81       59.08      2.95 o
   4  -1   1       20.94       20.74      1.33 o
   5  -1   1       21.79       20.14      1.16 o
   6  -1   1        3.08        2.90      0.57 o
  -6   0   1       84.24       85.85      2.85 o
  -5   0   1       18.83       18.82      0.70 o
  -4   0   1       11.83       15.56      1.42 o
  -3   0   1      149.94      152.27      5.48 o
  -2   0   1      144.69      128.86      3.29 o
  -1   0   1      173.14      162.79      4.34 o
   0   0   1       16.66       -0.02      0.02 o
   1   0   1      182.45      163.35      3.46 o
   2   0   1       55.41       56.78      1.61 o
   3   0   1      136.46      132.25      2.26 o
   4   0   1      234.53      230.08     15.94 o
   5   0   1     1025.19     1035.31     37.65 o
   6   0   1       62.94       63.51      2.91 o
  -6   1   1       17.47       16.82      0.96 o
  -5   1   1        4.17        3.71      0.38 o
  -4   1   1       36.97       33.37      1.04 o
  -3   1   1        9.64       13.57      0.43 o
  -2   1   1       77.87       88.80      2.19 o
  -1   1   1      669.29      673.49     20.61 o
   1   1   1      488.74      495.56     12.32 o
   2   1   1      434.31      428.92     16.15 o
   3   1   1       14.70       18.04      0.47 o
   4   1   1      497.18      497.20     21.50 o
   5   1   1      276.99      295.07     12.46 o
   6   1   1      107.69      113.90      8.25 o
   7   1   1       11.12       12.58      2.14 o
  -6   2   1        3.52        2.74      0.49 o
  -5   2   1        1.92        1.74      0.29 o
  -4   2   1      141.87      134.62      4.58 o
  -3   2   1      111.98      132.68      2.89 o
  -2   2   1     1630.48     1800.91     45.57 o
  -1   2   1      477.38      508.90     12.45 o
   0   2   1      140.27      118.78      3.65 o
   1   2   1      328.66      307.96      9.77 o
   2   2   1      227.31      240.25     12.33 o
   4   2   1        1.56        1.19      0.17 o
   5   2   1       84.06       82.16      3.18 o
   6   2   1      157.14      174.56     11.66 o
   7   2   1        2.92        2.42      0.56 o
  -6   3   1        0.44        0.61      0.30 o
  -5   3   1      129.93      129.74      7.17 o
  -4   3   1        0.68        0.82      0.21 o
  -3   3   1       54.41       55.57      0.83 o
  -2   3   1       13.88       10.31      0.37 o
  -1   3   1      310.74      343.71     10.97 o
   0   3   1       35.27       43.40      1.80 o
   1   3   1      185.42      188.82      5.35 o
   2   3   1      173.66      182.26      5.17 o
   3   3   1       98.74       99.96      3.67 o
   4   3   1        3.81        3.91      0.39 o
   5   3   1        5.79        3.95      0.37 o
   6   3   1        1.97        2.18      0.44 o
  -5   4   1       35.56       34.28      1.33 o
  -4   4   1        8.13        6.28      0.43 o
  -3   4   1       72.46       66.85      2.18 o
  -2   4   1        0.88        1.60      0.19 o
  -1   4   1       12.02       13.07      0.41 o
   0   4   1        4.55        3.71      0.29 o
   1   4   1      478.28      491.54     22.51 o
   2   4   1       84.69       80.64      2.82 o
   3   4   1        0.33        0.36      0.19 o
   4   4   1      249.08      250.52     14.28 o
   5   4   1      164.83      168.83      9.20 o
   6   4   1        0.69        0.71      0.15 o
   7   4   1        4.99        3.37      0.52 o
  -5   5   1        1.35        1.36      0.34 o
  -4   5   1        0.59        0.91      0.21 o
  -3   5   1       10.26        5.79      0.35 o
  -2   5   1      145.61      158.79      3.75 o
  -1   5   1       34.89       33.31      0.77 o
   0   5   1       84.87       99.00      4.14 o
   1   5   1       30.28       25.10      1.67 o
   2   5   1      197.65      193.90      7.66 o
   3   5   1       89.82       97.80      2.30 o
   4   5   1      130.54      153.17      7.86 o
   5   5   1        0.01        0.42      0.22 o
   6   5   1       38.07       36.15      1.77 o
   7   5   1        3.15        2.75      0.51 o
  -4   6   1       13.52       10.45      0.86 o
  -3   6   1       76.89       64.05      3.39 o
  -2   6   1      309.86      272.31     12.59 o
  -1   6   1      113.27       94.60      5.53 o
   0   6   1        0.01       -0.06      0.28 o
   1   6   1       13.06       12.56      1.01 o
   2   6   1        8.16        8.07      0.63 o
   3   6   1       19.11       21.90      2.78 o
   4   6   1       85.50       80.83      2.77 o
   5   6   1       24.64       24.17      1.50 o
   6   6   1        0.51        0.20      0.49 o
  -3   7   1        4.09        2.32      0.83 o
  -2   7   1       37.04       32.83      1.51 o
  -1   7   1       25.75       23.55      1.28 o
   0   7   1       28.16       26.41      1.17 o
   1   7   1       52.22       51.22      3.97 o
   2   7   1        2.44        2.07      0.35 o
   3   7   1      405.13      408.72     11.66 o
   4   7   1       45.42       43.41      1.49 o
   5   7   1        0.61        2.14      1.16 o
   6   7   1        0.32        0.21      0.40 o
  -3   8   1        6.79        5.27      1.17 o
  -2   8   1       34.96       32.15      1.10 o
  -1   8   1       39.19       38.59      2.01 o
   0   8   1        0.09        0.33      0.25 o
   1   8   1        8.74        5.19      0.61 o
   2   8   1      117.28      114.85      7.84 o
   3   8   1       14.28       11.31      0.95 o
   4   8   1        2.54        1.88      0.36 o
   5   8   1        7.81        7.82      0.88 o
   6   8   1        0.17        0.55      0.27 o
  -2   9   1       70.78       72.07      8.50 o
  -1   9   1        3.02        3.92      0.69 o
   0   9   1        0.00        0.29      0.44 o
   1   9   1        0.28        0.43      0.37 o
   2   9   1        0.06        1.15      0.44 o
   3   9   1       14.66       14.75      2.17 o
   4   9   1       17.93       14.63      1.18 o
   5   9   1        7.84        7.29      0.99 o
   0  10   1        2.95        2.13      0.46 o
   1  10   1       19.45       17.86      1.79 o
   2  10   1       13.70       10.04      1.03 o
   3  10   1       19.78       21.03      1.24 o
   4  10   1       16.92       18.32      1.37 o
  -3 -10   2        5.67        6.07      0.68 o
  -2 -10   2        0.22        0.53      0.38 o
  -1 -10   2        0.11        0.25      0.36 o
   0 -10   2       20.14       20.72      1.53 o
  -4  -9   2        5.80        5.85      1.10 o
  -3  -9   2        2.86        3.41      0.49 o
  -2  -9   2        3.93        3.60      0.53 o
  -1  -9   2        1.52        1.53      0.41 o
   0  -9   2        8.08        8.56      1.68 o
   1  -9   2        6.43        8.65      1.05 o
  -5  -8   2       24.71       24.71      2.22 o
  -4  -8   2       27.50       27.01      1.44 o
  -3  -8   2        4.86        5.42      0.53 o
  -2  -8   2      119.70      123.33      9.55 o
  -1  -8   2      107.12      107.10      6.98 o
   0  -8   2        0.01        0.20      0.14 o
   1  -8   2        0.44        0.51      0.30 o
   2  -8   2        0.04        0.11      0.33 o
   3  -8   2       21.26       20.94      2.70 o
  -6  -7   2        2.68        2.18      0.42 o
  -5  -7   2        6.05        6.08      0.81 o
  -4  -7   2        3.24        3.22      0.49 o
  -3  -7   2      105.84      112.96      2.61 o
  -2  -7   2       38.57       36.93      2.49 o
  -1  -7   2       18.78       19.80      0.90 o
   0  -7   2       55.21       55.20      3.02 o
   1  -7   2        2.18        2.07      0.28 o
   2  -7   2        0.09        0.38      0.39 o
   3  -7   2        0.03       -0.10      0.52 o
  -6  -6   2       11.20       11.89      1.06 o
  -5  -6   2       14.23       13.56      1.01 o
  -4  -6   2      163.63      176.75      3.69 o
  -3  -6   2        6.53        5.50      0.58 o
  -2  -6   2       78.04       75.21      3.78 o
  -1  -6   2        1.32        1.07      0.17 o
   0  -6   2      158.61      156.96      8.21 o
   1  -6   2       77.60       74.94      3.66 o
   2  -6   2       71.35       71.10      2.83 o
   3  -6   2        7.16        5.18      0.54 o
   4  -6   2        3.38        4.68      0.73 o
  -6  -5   2        2.56        2.22      0.43 o
  -5  -5   2       15.44       15.77      1.09 o
  -4  -5   2       20.55       18.46      0.96 o
  -3  -5   2       20.07       18.86      0.66 o
  -2  -5   2        1.01        1.15      0.15 o
  -1  -5   2       52.88       49.07      2.65 o
   0  -5   2      381.71      401.85     17.92 o
   1  -5   2      100.46      109.15      4.34 o
   2  -5   2      156.77      172.16      3.43 o
   3  -5   2       37.01       39.25      3.59 o
   4  -5   2       23.77       28.22      1.72 o
   5  -5   2        5.13        7.51      1.20 o
  -6  -4   2       23.68       21.01      1.28 o
  -5  -4   2        0.31        0.60      0.16 o
  -4  -4   2        1.25        1.13      0.22 o
  -3  -4   2      421.85      450.85     10.35 o
  -2  -4   2     1231.14     1347.77     41.90 o
  -1  -4   2       27.13       27.11      1.11 o
   0  -4   2       55.81       58.06      2.17 o
   1  -4   2       35.59       33.73      1.32 o
   2  -4   2        8.69        8.27      0.66 o
   3  -4   2      150.14      150.07      8.63 o
   4  -4   2        3.32        2.21      0.34 o
   5  -4   2       29.37       27.39      1.28 o
  -6  -3   2        0.49        0.49      0.20 o
  -5  -3   2       11.44       12.42      0.81 o
  -4  -3   2       19.99       21.31      0.70 o
  -3  -3   2      217.36      228.20      3.39 o
  -2  -3   2      976.47     1005.16     21.65 o
  -1  -3   2     1704.70     1795.56     47.24 o
   0  -3   2       82.87       84.84      3.22 o
   1  -3   2       69.20       76.77      3.20 o
   2  -3   2        3.60        3.75      0.36 o
   3  -3   2      111.38      119.38      8.24 o
   4  -3   2       14.63       14.38      1.10 o
   5  -3   2        4.29        3.74      0.53 o
   6  -3   2       21.79       22.24      1.36 o
  -6  -2   2       63.31       61.38      2.12 o
  -5  -2   2       44.10       45.91      1.04 o
  -4  -2   2       52.18       52.52      0.97 o
  -3  -2   2      115.14      118.18      1.86 o
  -2  -2   2      278.81      297.01      6.66 o
  -1  -2   2      909.59      924.76     22.53 o
   0  -2   2      885.46      867.41     25.87 o
   1  -2   2        9.04       11.03      0.59 o
   2  -2   2       56.78       60.77      2.37 o
   3  -2   2       72.67       57.66      1.18 o
   4  -2   2     1043.74     1124.14     47.20 o
   5  -2   2       43.25       42.71      1.78 o
   6  -2   2        4.07        4.24      0.64 o
  -6  -1   2        0.68        0.91      0.25 o
  -5  -1   2        4.11        3.85      0.33 o
  -4  -1   2        8.67        9.66      0.44 o
  -3  -1   2       32.28       30.99      0.67 o
  -2  -1   2       22.62       22.98      0.73 o
  -1  -1   2     4610.60     4379.68    100.78 o
   0  -1   2     1250.29     1281.27     22.89 o
   1  -1   2      374.09      355.25     18.65 o
   2  -1   2       20.51       19.26      0.55 o
   3  -1   2      311.35      278.01     11.73 o
   4  -1   2       75.19       75.61      2.49 o
   5  -1   2       59.68       61.41      1.82 o
   6  -1   2        5.17        4.97      0.58 o
  -6   0   2        0.10        0.23      0.41 o
  -5   0   2      146.86      148.90      6.30 o
  -4   0   2        0.15        0.08      0.17 o
  -3   0   2      347.91      386.52     10.64 o
  -2   0   2      113.23      122.90      2.76 o
  -1   0   2     2919.61     2656.97    117.77 o
   0   0   2      814.87      798.59      9.89 o
   1   0   2      624.39      586.57      7.75 o
   2   0   2       11.28       10.16      0.36 o
   3   0   2       11.03        9.69      0.36 o
   4   0   2        5.76        5.02      0.73 o
   5   0   2       19.79       20.60      1.11 o
   6   0   2        1.59        1.29      0.28 o
  -6   1   2        8.24       10.63      1.06 o
  -5   1   2        6.88        6.03      0.43 o
  -4   1   2       21.64       19.70      0.53 o
  -3   1   2        7.79        4.34      0.32 o
  -2   1   2      430.29      447.45      6.69 o
  -1   1   2       25.94       24.20      0.64 o
   0   1   2      233.39      221.03      1.36 o
   1   1   2      420.09      395.67      6.16 o
   2   1   2       36.76       34.43      0.97 o
   3   1   2       14.62       14.00      0.47 o
   4   1   2       82.84       86.93      3.84 o
   5   1   2        0.22        0.42      0.15 o
   6   1   2       34.84       35.73      1.98 o
   7   1   2        0.60        1.22      0.51 o
  -6   2   2        2.19        2.37      0.77 o
  -5   2   2        8.98        8.64      0.72 o
  -4   2   2        5.30        5.52      0.41 o
  -3   2   2       40.16       47.83      0.78 o
  -2   2   2        0.15       -0.18      0.18 o
  -1   2   2        9.77        5.86      0.20 o
   0   2   2     1912.59     1832.03     40.83 o
   1   2   2      168.21      155.68      2.63 o
   2   2   2      825.07      845.01     33.03 o
   3   2   2     1702.02     1812.19     70.02 o
   4   2   2      161.44      186.87      6.65 o
   5   2   2        6.09        6.01      0.42 o
   6   2   2       59.12       59.24      1.50 o
   7   2   2        9.26        8.76      2.16 o
  -5   3   2       41.13       35.97      2.08 o
  -4   3   2       60.65       48.47      1.72 o
  -3   3   2        0.44        0.99      0.33 o
  -2   3   2       40.79       46.69      1.01 o
  -1   3   2        4.51        8.43      0.41 o
   0   3   2     2567.71     2545.61     63.92 o
   1   3   2       29.00       30.80      0.66 o
   2   3   2       19.26       24.68      0.77 o
   3   3   2      321.14      347.15     14.45 o
   4   3   2       89.87       92.97      3.94 o
   5   3   2        3.09        2.78      0.33 o
   6   3   2        0.05        0.13      0.25 o
   7   3   2       30.29       38.68      2.05 o
  -5   4   2        3.15        1.57      0.50 o
  -4   4   2       66.06       56.83      1.74 o
  -3   4   2       91.37       71.44      2.66 o
  -2   4   2        0.09        0.11      0.19 o
  -1   4   2       84.83       74.38      1.38 o
   0   4   2       21.88       22.22      0.56 o
   1   4   2        1.69        0.66      0.09 o
   2   4   2       39.64       42.37      1.66 o
   3   4   2      223.21      227.71      6.31 o
   4   4   2       28.77       29.80      1.20 o
   5   4   2        3.27        1.57      0.38 o
   6   4   2       19.06       24.17      1.16 o
   7   4   2        1.47        1.03      0.52 o
  -5   5   2       10.14        9.02      1.02 o
  -4   5   2        1.93        1.48      0.45 o
  -3   5   2        0.08        0.63      0.23 o
  -2   5   2       75.69       80.37      1.50 o
  -1   5   2       13.55       15.14      0.46 o
   0   5   2      169.66      169.77      5.56 o
   1   5   2      255.19      253.63     11.58 o
   2   5   2        6.00        6.83      0.75 o
   3   5   2      248.91      254.87      4.32 o
   4   5   2       17.99       14.89      0.84 o
   5   5   2       57.61       58.50      1.80 o
   6   5   2        4.12        3.86      0.48 o
   7   5   2        7.30        7.15      0.91 o
  -4   6   2        4.40        3.12      0.56 o
  -3   6   2       49.19       44.36      1.41 o
  -2   6   2        2.28        2.18      0.35 o
  -1   6   2       64.22       62.22      2.50 o
   0   6   2       23.90       24.57      1.36 o
   1   6   2      138.39      129.36      9.85 o
   2   6   2       35.58       38.40      1.35 o
   3   6   2       63.57       63.34      2.72 o
   4   6   2        0.86        0.29      0.23 o
   5   6   2        0.00        0.18      0.46 o
   6   6   2        2.79        3.05      0.80 o
  -3   7   2       27.85       28.96      4.11 o
  -2   7   2       22.34       19.12      1.58 o
  -1   7   2        9.31        9.19      0.52 o
   0   7   2       29.46       29.07      2.41 o
   1   7   2       15.50       14.93      1.66 o
   2   7   2       44.00       40.72      2.82 o
   3   7   2      248.30      247.93      7.33 o
   4   7   2      119.54      119.27      4.85 o
   5   7   2        4.39        5.00      0.60 o
   6   7   2        0.32        1.12      0.32 o
  -3   8   2        5.11        6.09      0.97 o
  -2   8   2        4.82        4.81      0.51 o
  -1   8   2       46.52       46.90      5.40 o
   0   8   2        4.99        5.61      0.69 o
   1   8   2       36.71       48.92      4.62 o
   2   8   2        9.79        7.47      0.69 o
   3   8   2       24.44       27.34      1.55 o
   4   8   2       44.27       42.89      4.01 o
   5   8   2        0.03        0.31      0.65 o
   6   8   2        0.36        0.31      0.26 o
  -2   9   2        0.33        0.12      0.16 o
  -1   9   2       81.37       86.52      4.98 o
   0   9   2        0.57        0.66      0.37 o
   1   9   2      184.59      187.98     12.95 o
   2   9   2       39.09       43.29      2.54 o
   3   9   2        1.52        1.48      0.47 o
   4   9   2       22.69       25.42      3.63 o
   5   9   2       10.62       10.98      1.02 o
   0  10   2        0.56        0.21      0.91 o
   1  10   2       64.93       66.02      3.44 o
   2  10   2      215.38      256.82     20.54 o
   3  10   2       60.64       70.78      2.16 o
   4  10   2       16.58       18.31      1.20 o
  -2 -10   3        6.86        6.09      0.67 o
  -1 -10   3        0.22        1.07      0.48 o
  -4  -9   3       18.80       19.39      1.02 o
  -3  -9   3       11.54       12.00      2.13 o
  -2  -9   3       17.40       18.03      0.88 o
  -1  -9   3       19.68       19.29      1.20 o
   0  -9   3       52.33       51.57      5.35 o
   1  -9   3       23.66       29.41      1.85 o
  -5  -8   3        3.71        3.20      0.54 o
  -4  -8   3       34.87       38.54      4.76 o
  -3  -8   3        5.83        6.10      0.61 o
  -2  -8   3       23.83       21.60      0.93 o
  -1  -8   3        2.01        3.06      0.66 o
   0  -8   3        5.79        4.43      0.48 o
   1  -8   3        1.51        1.30      0.35 o
   2  -8   3        6.00        4.80      0.81 o
  -5  -7   3        0.06        0.25      0.28 o
  -4  -7   3       69.43       68.79      2.62 o
  -3  -7   3       39.78       37.68      1.90 o
  -2  -7   3       24.11       23.71      1.87 o
  -1  -7   3      120.28      122.49      3.46 o
   0  -7   3       12.70       13.41      0.47 o
   1  -7   3      120.08      115.84      6.19 o
   2  -7   3       20.29       21.63      1.37 o
   3  -7   3        8.39       10.25      0.92 o
  -6  -6   3        3.41        3.61      0.81 o
  -5  -6   3       15.44       13.75      0.99 o
  -4  -6   3      376.18      404.48     10.13 o
  -3  -6   3      560.91      608.53     25.45 o
  -2  -6   3       97.30       94.00      4.74 o
  -1  -6   3        1.06        0.96      0.18 o
   0  -6   3       53.93       54.20      1.82 o
   1  -6   3      341.20      333.77     16.93 o
   2  -6   3       14.93       15.04      0.95 o
   3  -6   3       30.52       34.72      1.84 o
   4  -6   3        9.23       10.70      1.63 o
  -6  -5   3        2.13        1.41      0.32 o
  -5  -5   3        5.69        6.53      0.76 o
  -4  -5   3        2.16        2.16      0.22 o
  -3  -5   3      243.11      236.46      4.34 o
  -2  -5   3      337.74      347.96      8.39 o
  -1  -5   3        3.65        2.98      0.22 o
   0  -5   3       38.02       39.26      1.15 o
   1  -5   3        3.23        3.21      0.28 o
   2  -5   3       53.38       53.64      3.79 o
   3  -5   3        1.11        1.39      0.40 o
   4  -5   3        0.55        1.02      0.53 o
   5  -5   3       71.95       80.29      5.96 o
  -6  -4   3        2.26        2.10      0.29 o
  -5  -4   3        9.50        9.07      0.55 o
  -4  -4   3       37.22       36.78      0.70 o
  -3  -4   3        1.81        3.21      1.85 o
  -2  -4   3      241.21      250.07      5.59 o
  -1  -4   3      793.60      838.77     29.08 o
   0  -4   3      131.91      136.35      4.54 o
   1  -4   3       30.92       30.83      1.44 o
   2  -4   3       15.26       15.67      0.89 o
   3  -4   3      207.49      228.53      7.12 o
   4  -4   3       32.98       30.93      1.73 o
   5  -4   3       49.66       48.20      1.87 o
  -6  -3   3        1.04        1.81      0.37 o
  -5  -3   3       41.34       41.59      2.04 o
  -4  -3   3       72.62       68.36      1.05 o
  -3  -3   3       75.04       71.46      1.27 o
  -2  -3   3      804.04      832.39     15.64 o
  -1  -3   3      136.90      155.97      3.76 o
   0  -3   3      103.26       86.02      2.61 o
   1  -3   3      141.86      145.46      6.25 o
   2  -3   3      497.60      502.96     33.77 o
   3  -3   3      306.38      333.47     10.91 o
   4  -3   3      103.91      105.79      2.53 o
   5  -3   3        0.86        0.01      0.43 o
   6  -3   3        1.20        1.48      0.36 o
  -6  -2   3       10.22       10.68      0.98 o
  -5  -2   3       90.19       89.54      1.89 o
  -4  -2   3      144.70      157.76      2.33 o
  -3  -2   3        6.74        5.77      0.36 o
  -2  -2   3      176.71      162.92      2.42 o
  -1  -2   3      160.72      180.56      3.91 o
   0  -2   3        0.17        0.14      0.15 o
   1  -2   3       77.79       88.76      2.79 o
   2  -2   3        3.16        3.18      0.35 o
   3  -2   3       29.56       33.51      0.88 o
   4  -2   3        0.56        0.62      0.27 o
   5  -2   3        0.26        0.68      0.35 o
   6  -2   3        0.02        0.37      0.44 o
  -6  -1   3        3.73        3.86      0.86 o
  -5  -1   3        8.61        9.07      0.88 o
  -4  -1   3        6.37       10.17      0.77 o
  -3  -1   3      333.95      325.36      7.04 o
  -2  -1   3      170.69      176.12      1.72 o
  -1  -1   3      260.51      269.70      3.73 o
   0  -1   3     1459.66     1463.78     36.73 o
   1  -1   3       14.92       15.73      0.68 o
   2  -1   3      231.04      246.65     12.11 o
   3  -1   3       23.57       15.57      0.87 o
   4  -1   3      635.34      676.46     38.28 o
   5  -1   3      212.32      225.59      7.20 o
   6  -1   3        2.99        2.85      0.38 o
  -6   0   3       17.26       16.73      1.70 o
  -5   0   3       15.52       15.07      0.66 o
  -4   0   3       10.81       13.40      0.50 o
  -3   0   3      116.00      122.16      3.78 o
  -2   0   3       52.15       49.77      0.86 o
  -1   0   3      173.00      159.30      4.79 o
   0   0   3     2113.00     2098.23     33.55 o
   1   0   3       27.11       24.67      0.63 o
   2   0   3     1814.28     1915.21     44.97 o
   3   0   3       72.50       82.86      2.51 o
   4   0   3       33.12       36.96      1.64 o
   5   0   3        8.84       11.04      1.30 o
   6   0   3        2.88        3.04      0.51 o
  -6   1   3        0.38        0.24      0.17 o
  -5   1   3        5.52        5.58      0.42 o
  -4   1   3        0.17        0.34      0.17 o
  -3   1   3      181.92      192.89      3.89 o
  -2   1   3       52.47       57.28      1.17 o
   0   1   3       68.63       79.82      1.55 o
   1   1   3      143.55      144.84      2.44 o
   2   1   3       21.98       29.80      0.56 o
   3   1   3      343.57      377.97     12.39 o
   4   1   3       51.22       48.42      1.61 o
   5   1   3      151.49      159.04      9.21 o
   6   1   3        1.59        2.07      0.30 o
   7   1   3        1.83        2.18      0.30 o
  -6   2   3        0.33        0.42      0.56 o
  -5   2   3      120.18      114.83      8.04 o
  -4   2   3       78.46       63.75      1.73 o
  -3   2   3       49.33       63.38      0.93 o
  -2   2   3       98.23       88.30      1.49 o
  -1   2   3        1.43        1.28      0.12 o
   0   2   3        9.10       11.02      0.45 o
   1   2   3      255.65      262.43      4.56 o
   2   2   3       27.78       24.43      0.63 o
   3   2   3        0.26        3.00      0.58 o
   4   2   3        6.16        6.88      0.38 o
   5   2   3      211.72      223.00     12.48 o
   6   2   3        0.12        0.44      0.22 o
   7   2   3       21.26       25.42      5.22 o
  -5   3   3       77.00       70.85      5.67 o
  -4   3   3      121.59      108.82      2.89 o
  -3   3   3       28.86       26.10      0.81 o
  -2   3   3        0.36        0.18      0.14 o
  -1   3   3       32.10       31.08      0.99 o
   0   3   3      196.88      215.66      4.95 o
   1   3   3      278.94      295.54      4.11 o
   2   3   3      213.92      240.28      3.02 o
   3   3   3       10.06        6.31      0.34 o
   4   3   3       69.72       80.07      4.36 o
   5   3   3       25.71       23.56      0.87 o
   6   3   3        6.68        7.62      0.69 o
   7   3   3       20.27       23.16      1.59 o
  -5   4   3        7.88        9.28      1.10 o
  -4   4   3       76.60       70.52      1.32 o
  -3   4   3        6.84        5.05      0.30 o
  -2   4   3       11.38       13.84      0.43 o
  -1   4   3      161.86      186.33      3.21 o
   0   4   3       14.25       16.36      1.00 o
   1   4   3      253.16      255.45      5.85 o
   2   4   3      330.70      330.68      7.11 o
   3   4   3        5.70        7.35      0.50 o
   4   4   3       34.14       27.47      0.81 o
   5   4   3       13.57       10.68      0.78 o
   6   4   3        7.66        6.14      0.63 o
   7   4   3        9.73        8.84      1.02 o
  -5   5   3        2.12        3.74      0.91 o
  -4   5   3        4.76        5.26      0.47 o
  -3   5   3      268.25      252.21      6.87 o
  -2   5   3      391.29      389.42      6.43 o
  -1   5   3        1.86        1.52      0.22 o
   0   5   3       34.91       38.95      1.56 o
   1   5   3        0.06        0.06      0.17 o
   2   5   3        0.68        2.68      0.52 o
   3   5   3       87.85       82.97      1.79 o
   4   5   3       20.97       20.85      1.07 o
   5   5   3       39.81       41.22      1.39 o
   6   5   3       44.72       45.85      2.16 o
   7   5   3        4.28        3.68      1.40 o
  -4   6   3        6.49        9.22      1.16 o
  -3   6   3        0.06        0.35      0.20 o
  -2   6   3        0.35        0.38      0.24 o
  -1   6   3        9.03        6.84      0.42 o
   0   6   3       55.48       53.30      0.88 o
   1   6   3       38.69       34.12      1.94 o
   2   6   3      198.20      211.32      3.59 o
   3   6   3       61.56       60.71      2.16 o
   4   6   3       14.92       14.74      0.94 o
   5   6   3        4.59        4.82      0.58 o
   6   6   3        6.27        5.61      0.81 o
  -3   7   3        4.69        4.24      0.59 o
  -2   7   3       36.94       33.27      1.35 o
  -1   7   3        2.39        2.13      0.25 o
   0   7   3       48.54       52.31      1.46 o
   1   7   3       41.29       38.97      2.40 o
   2   7   3       10.09        8.70      0.89 o
   3   7   3        0.01       -0.18      0.41 o
   4   7   3       11.61       10.82      0.84 o
   5   7   3        1.46        1.80      0.32 o
   6   7   3        1.79        1.12      0.35 o
  -3   8   3        3.93        3.35      0.47 o
  -2   8   3       24.70       27.43      2.39 o
  -1   8   3       37.90       38.22      2.33 o
   0   8   3      163.94      154.93     11.91 o
   1   8   3      466.39      478.02     29.57 o
   2   8   3       11.97       10.60      0.66 o
   3   8   3       10.65       10.96      1.27 o
   4   8   3       72.40       80.33      2.56 o
   5   8   3        1.01        0.59      0.41 o
   6   8   3       14.45       15.27      1.23 o
  -1   9   3       20.30       20.81      0.90 o
   0   9   3       35.28       29.59      2.51 o
   1   9   3      113.49      115.07      9.57 o
   2   9   3       53.42       56.97      6.79 o
   3   9   3       21.33       23.12      1.80 o
   4   9   3        3.67        3.53      0.46 o
   5   9   3        7.13        5.91      1.06 o
   0  10   3        6.50        7.87      0.64 o
   1  10   3       41.95       42.63      2.91 o
   2  10   3       45.92       47.17      2.30 o
   3  10   3       31.97       38.80      1.53 o
   4  10   3       17.39       17.00      1.40 o
  -4  -9   4       22.01       19.41      2.42 o
  -3  -9   4       20.97       18.90      1.48 o
  -2  -9   4       50.71       48.80      2.57 o
  -1  -9   4       17.77       18.35      0.90 o
   0  -9   4        1.69        2.92      0.94 o
   1  -9   4       36.67       42.91      2.27 o
  -5  -8   4       17.28       15.45      0.96 o
  -4  -8   4        8.05        5.27      1.10 o
  -3  -8   4        2.94        3.30      0.47 o
  -2  -8   4        1.24        0.83      0.35 o
  -1  -8   4        0.27        0.37      0.56 o
   0  -8   4       13.08       11.64      0.94 o
   1  -8   4        0.83        0.40      0.34 o
   2  -8   4       22.60       24.45      3.07 o
  -5  -7   4        0.70        1.47      0.45 o
  -4  -7   4      144.73      144.22      6.55 o
  -3  -7   4      113.60      116.02      4.08 o
  -2  -7   4        2.30        2.27      0.42 o
  -1  -7   4        0.04        0.32      0.19 o
   0  -7   4        4.95        4.75      0.52 o
   1  -7   4        3.05        2.65      0.49 o
   2  -7   4        0.04        0.58      0.24 o
   3  -7   4        7.45        6.82      1.07 o
  -6  -6   4       14.81       18.28      1.45 o
  -5  -6   4       57.14       59.23      2.61 o
  -4  -6   4       42.00       42.36      1.82 o
  -3  -6   4       12.84       11.66      0.62 o
  -2  -6   4        1.15        2.01      0.25 o
  -1  -6   4        0.32        0.41      0.26 o
   0  -6   4       20.77       18.31      0.86 o
   1  -6   4      412.33      422.08     20.18 o
   2  -6   4      284.76      311.28     22.28 o
   3  -6   4        1.01        1.04      0.32 o
   4  -6   4       44.54       47.51      2.18 o
  -6  -5   4       35.94       37.42      2.04 o
  -5  -5   4       18.11       16.74      0.89 o
  -4  -5   4        1.88        2.22      0.26 o
  -3  -5   4      477.86      502.08     13.27 o
  -2  -5   4       89.82       96.23      2.74 o
  -1  -5   4        1.02        0.17      0.42 o
   0  -5   4      112.40      106.32      3.40 o
   1  -5   4      116.89      112.95      3.66 o
   2  -5   4      342.52      380.69     20.56 o
   3  -5   4      140.72      144.35      8.98 o
   4  -5   4        1.03        0.85      0.44 o
   5  -5   4       22.24       22.96      2.79 o
  -6  -4   4       16.49       16.03      1.59 o
  -5  -4   4       71.06       72.31      1.36 o
  -4  -4   4        7.55        6.72      0.41 o
  -3  -4   4       31.92       29.47      0.87 o
  -2  -4   4      284.88      321.69      9.18 o
  -1  -4   4      163.61      172.35      3.50 o
   0  -4   4        3.87        4.28      0.25 o
   1  -4   4       16.53       15.30      0.65 o
   2  -4   4       70.15       71.60      2.30 o
   3  -4   4       51.71       47.56      2.28 o
   4  -4   4      115.64      114.67      2.61 o
   5  -4   4        6.50        5.55      0.87 o
  -6  -3   4       17.03       18.01      2.26 o
  -5  -3   4       23.12       22.39      1.61 o
  -4  -3   4      318.69      336.27      7.82 o
  -3  -3   4       39.95       38.24      0.74 o
  -2  -3   4      123.43      125.85      2.73 o
  -1  -3   4        0.35        0.44      0.22 o
   0  -3   4       61.25       67.11      1.15 o
   1  -3   4       22.29       26.11      1.56 o
   2  -3   4       21.36       32.27      2.09 o
   3  -3   4      784.83      800.82      7.39 o
   4  -3   4      207.67      225.27     11.64 o
   5  -3   4        0.17        0.39      0.29 o
  -6  -2   4       17.08       16.27      2.13 o
  -5  -2   4       34.88       36.24      1.95 o
  -4  -2   4       11.90       14.89      0.87 o
  -3  -2   4      103.34      116.63      1.72 o
  -2  -2   4      148.90      154.78      1.60 o
  -1  -2   4       35.91       35.54      0.60 o
   0  -2   4      504.09      547.18     14.06 o
   1  -2   4      767.56      792.76     42.64 o
   2  -2   4       79.97       73.28      2.42 o
   3  -2   4       27.61       30.28      0.89 o
   4  -2   4       15.54       15.74      0.97 o
   5  -2   4        8.56        8.15      0.79 o
   6  -2   4        0.12        0.07      0.79 o
  -6  -1   4       28.56       25.48      2.67 o
  -5  -1   4        7.04        5.68      0.65 o
  -4  -1   4       57.22       61.59      0.94 o
  -3  -1   4       22.37       27.94      1.27 o
  -2  -1   4       10.51       13.38      0.40 o
  -1  -1   4      865.11      885.15     26.42 o
   0  -1   4      340.62      350.12      8.26 o
   1  -1   4       74.57       80.23      2.21 o
   2  -1   4      314.41      373.67      7.02 o
   3  -1   4       38.60       36.45      1.12 o
   4  -1   4        0.26       -0.04      0.41 o
   5  -1   4       64.82       63.52      2.45 o
   6  -1   4        0.20       -0.14      0.35 o
  -6   0   4       87.39       90.42      6.25 o
  -5   0   4       84.11       89.62      3.23 o
  -4   0   4        0.52        1.12      0.24 o
  -3   0   4       12.82       15.28      0.50 o
  -2   0   4       28.21       23.50      0.52 o
  -1   0   4      387.43      382.47      6.95 o
   0   0   4      394.22      393.55      9.15 o
   1   0   4        3.86        4.88      0.40 o
   2   0   4       27.53       34.33      0.75 o
   3   0   4       32.59       30.52      0.72 o
   4   0   4      194.10      206.82      9.85 o
   5   0   4       20.07       18.05      1.05 o
   6   0   4       11.81       12.55      2.48 o
  -6   1   4        5.97        4.64      1.09 o
  -5   1   4       17.24       14.99      1.01 o
  -4   1   4       29.28       26.41      0.99 o
  -3   1   4        9.09        7.70      0.44 o
  -1   1   4      159.57      170.10      5.76 o
   0   1   4       31.08       45.37      0.90 o
   1   1   4       97.90      103.52      1.23 o
   3   1   4      261.79      292.24      6.04 o
   4   1   4      196.42      196.99     11.79 o
   5   1   4       43.40       43.21      4.20 o
   6   1   4        5.11        4.57      0.62 o
  -6   2   4        0.50        0.03      0.53 o
  -5   2   4       38.15       32.63      1.35 o
  -4   2   4       11.89       10.93      0.88 o
  -3   2   4        0.92        1.22      0.33 o
  -2   2   4      166.75      197.71      5.12 o
  -1   2   4      360.71      350.14      7.78 o
   0   2   4       75.83       81.51      1.03 o
   1   2   4       96.24      109.98      2.23 o
   2   2   4      141.83      155.71      3.58 o
   3   2   4      182.56      189.13      5.78 o
   4   2   4       11.42       11.28      0.63 o
   5   2   4        0.02        0.19      0.15 o
   6   2   4       17.63       19.07      2.56 o
   7   2   4        0.16        0.44      0.32 o
  -5   3   4       24.56       25.40      2.68 o
  -4   3   4       32.56       28.16      1.52 o
  -3   3   4       40.46       36.63      0.76 o
  -2   3   4       49.07       48.54      1.61 o
  -1   3   4      646.56      694.86      8.81 o
   0   3   4      829.85      947.14     10.93 o
   1   3   4      565.39      615.79      4.98 o
   2   3   4      187.23      204.42      5.14 o
   3   3   4      129.11      125.53      4.83 o
   4   3   4       15.25       15.66      0.64 o
   5   3   4        4.12        4.34      0.38 o
   6   3   4        0.17        0.39      0.16 o
   7   3   4       11.32       13.70      1.39 o
  -5   4   4       16.21       16.70      1.41 o
  -4   4   4        0.11       -0.13      0.29 o
  -3   4   4        0.04        0.21      0.19 o
  -2   4   4       14.83       14.78      0.62 o
  -1   4   4        2.58        1.54      0.18 o
   0   4   4      228.79      238.28      6.31 o
   1   4   4      174.93      181.45      2.78 o
   2   4   4       19.47       17.10      0.47 o
   3   4   4      144.03      148.49      3.15 o
   4   4   4        7.24        3.99      0.45 o
   5   4   4       24.03       19.38      1.66 o
   6   4   4       17.43       15.53      1.67 o
   7   4   4        2.92        1.31      0.53 o
  -4   5   4        3.33        3.63      0.42 o
  -3   5   4       25.49       26.78      0.96 o
  -2   5   4      147.76      141.81      3.46 o
  -1   5   4      175.88      167.41      5.65 o
   0   5   4      194.58      200.39      4.81 o
   1   5   4       69.30       73.97      2.05 o
   2   5   4      693.15      758.76     15.21 o
   3   5   4      271.49      278.07      7.17 o
   4   5   4       10.84        9.16      0.69 o
   5   5   4        1.84        1.23      0.69 o
   6   5   4        3.01        3.70      0.56 o
  -4   6   4       15.31       15.92      1.35 o
  -3   6   4        3.42        3.96      0.34 o
  -2   6   4        1.66        1.95      0.25 o
  -1   6   4      183.77      187.35      4.47 o
   0   6   4      874.30      899.71     28.73 o
   1   6   4       10.47        9.22      0.77 o
   2   6   4      111.52      116.23      3.00 o
   3   6   4      263.11      272.56     11.47 o
   4   6   4        1.99        1.48      0.37 o
   5   6   4       22.17       20.26      2.94 o
   6   6   4        0.05        0.54      0.33 o
  -3   7   4        1.82        1.96      0.35 o
  -2   7   4        5.62        5.06      0.38 o
  -1   7   4       54.59       54.53      2.14 o
   0   7   4       89.07       96.97      3.17 o
   1   7   4        8.55        9.86      0.74 o
   2   7   4        8.73        8.72      1.26 o
   3   7   4      164.82      164.16      9.75 o
   4   7   4       33.96       34.80      1.54 o
   5   7   4       11.62       10.32      1.07 o
   6   7   4        4.43        6.03      0.84 o
  -2   8   4       29.78       28.32      1.38 o
  -1   8   4       13.04       13.59      0.55 o
   0   8   4       76.51       79.19      4.94 o
   1   8   4      119.01      132.55      4.58 o
   2   8   4        1.42        1.86      0.36 o
   3   8   4        8.60        8.67      0.72 o
   4   8   4       19.69       20.11      1.37 o
   5   8   4       48.05       47.53      1.37 o
  -1   9   4        0.05        0.59      0.52 o
   0   9   4        0.28        0.51      0.36 o
   1   9   4       38.84       46.09      2.15 o
   2   9   4       38.07       41.58      2.71 o
   3   9   4        8.49        9.39      1.22 o
   4   9   4        7.64        8.82      0.86 o
   5   9   4       49.97       46.94      2.26 o
   0  10   4        3.71        2.32      0.54 o
   1  10   4       15.41       14.80      0.91 o
   2  10   4       42.38       41.48      1.53 o
   3  10   4       21.63       26.77      1.25 o
   4  10   4       31.85       33.07      1.82 o
  -3  -9   5        1.04        1.61      0.45 o
  -2  -9   5        1.81        1.24      0.38 o
  -1  -9   5       12.66       11.47      1.18 o
   0  -9   5       34.11       36.19      2.10 o
  -4  -8   5       29.58       26.95      1.67 o
  -3  -8   5        5.34        5.65      0.56 o
  -2  -8   5        5.89        5.53      0.61 o
  -1  -8   5        3.30        2.62      0.41 o
   0  -8   5       97.27       97.64      6.42 o
   1  -8   5       36.48       37.02      2.57 o
   2  -8   5        0.26        0.22      0.27 o
  -5  -7   5       20.15       19.34      1.21 o
  -4  -7   5      179.96      183.25      7.17 o
  -3  -7   5       78.58       75.91      6.51 o
  -2  -7   5        2.10        2.65      0.27 o
  -1  -7   5        4.57        4.14      0.35 o
   0  -7   5        9.20        7.67      0.64 o
   1  -7   5       53.79       54.83      1.51 o
   2  -7   5       20.89       20.91      1.50 o
   3  -7   5        0.41        0.64      0.36 o
  -5  -6   5       17.61       16.63      2.41 o
  -4  -6   5       18.35       22.35      1.65 o
  -3  -6   5       11.32       10.69      0.43 o
  -2  -6   5        2.59        2.00      0.24 o
  -1  -6   5       44.12       42.05      1.22 o
   0  -6   5      107.64      104.25      4.05 o
   1  -6   5       48.21       48.94      3.20 o
   2  -6   5       22.26       21.68      1.42 o
   3  -6   5       18.47       16.65      1.40 o
   4  -6   5        0.60        0.94      0.31 o
  -6  -5   5       17.50       17.87      1.48 o
  -5  -5   5       46.15       46.39      2.11 o
  -4  -5   5        2.22        1.87      0.25 o
  -3  -5   5       23.36       21.42      0.59 o
  -2  -5   5       27.57       24.14      0.98 o
  -1  -5   5       10.38       10.53      0.46 o
   0  -5   5       29.88       31.09      0.71 o
   1  -5   5       15.53       15.10      0.45 o
   2  -5   5      388.08      417.35     18.78 o
   3  -5   5       46.06       50.79      2.67 o
   4  -5   5        1.47        2.09      0.39 o
  -6  -4   5        0.11        0.37      0.29 o
  -5  -4   5        0.01        0.39      0.28 o
  -4  -4   5        3.19        3.71      0.39 o
  -3  -4   5        2.46        2.99      0.28 o
  -2  -4   5       35.50       34.18      1.04 o
  -1  -4   5      543.81      580.24     20.20 o
   0  -4   5      360.32      390.29     16.14 o
   1  -4   5      106.69      104.44      5.94 o
   2  -4   5       51.67       55.95      1.28 o
   3  -4   5      255.50      263.23     10.80 o
   4  -4   5       31.33       30.20      1.68 o
   5  -4   5        0.85        0.72      0.36 o
  -6  -3   5        2.06        2.25      0.45 o
  -5  -3   5       11.88       10.89      0.82 o
  -4  -3   5       12.62       11.37      0.55 o
  -3  -3   5        2.59        2.20      0.23 o
  -2  -3   5        0.12        0.37      0.17 o
  -1  -3   5        2.19        2.40      0.21 o
   0  -3   5      151.30      163.10      5.23 o
   1  -3   5      642.93      746.02     32.89 o
   2  -3   5       36.80       45.81      1.60 o
   3  -3   5        9.00        9.98      1.24 o
   4  -3   5       45.49       39.88      1.70 o
   5  -3   5       11.16       12.08      1.84 o
  -6  -2   5        0.77        0.58      0.55 o
  -5  -2   5       35.09       36.59      1.56 o
  -4  -2   5       16.72       17.43      0.92 o
  -3  -2   5       11.55        9.52      0.50 o
  -2  -2   5       68.47       60.74      1.23 o
  -1  -2   5       52.61       45.84      1.56 o
   0  -2   5       15.68       16.79      0.65 o
   1  -2   5        0.02        0.03      0.10 o
   2  -2   5       60.54       59.24      1.62 o
   3  -2   5       26.39       23.48      1.37 o
   4  -2   5       64.53       62.57      3.08 o
   5  -2   5       11.92       12.40      0.98 o
   6  -2   5       50.78       60.70      1.90 o
  -6  -1   5        0.36        0.74      0.49 o
  -5  -1   5        0.01        0.10      0.39 o
  -4  -1   5       31.12       29.49      1.02 o
  -3  -1   5       23.34       27.39      2.13 o
  -2  -1   5       15.49       15.46      0.60 o
  -1  -1   5      841.20      870.47     15.01 o
   0  -1   5      360.41      384.35      9.73 o
   1  -1   5      604.48      653.84     22.09 o
   2  -1   5      563.66      637.95     12.87 o
   3  -1   5       65.41       68.97      5.77 o
   4  -1   5       68.18       63.68      3.65 o
   5  -1   5       24.48       25.52      1.71 o
   6  -1   5       16.99       18.17      1.34 o
  -6   0   5        1.77        1.59      0.66 o
  -5   0   5        1.29        1.15      0.30 o
  -4   0   5        7.76        9.45      0.77 o
  -3   0   5        5.85        5.52      0.53 o
  -2   0   5      252.81      245.36      8.81 o
  -1   0   5      343.79      356.28     12.51 o
   0   0   5      308.44      328.86      4.71 o
   1   0   5       44.74       42.00      0.81 o
   2   0   5        2.04        0.75      0.17 o
   3   0   5       20.14       22.96      1.69 o
   5   0   5        1.25        1.33      0.39 o
   6   0   5        0.28        0.74      0.41 o
  -6   1   5       16.25       12.55      1.64 o
  -5   1   5       93.31       88.38      2.74 o
  -4   1   5        5.04        3.43      0.41 o
  -3   1   5      132.53      137.50      6.63 o
  -2   1   5      309.27      323.31     12.74 o
  -1   1   5      441.51      501.85     15.39 o
   0   1   5      800.77      902.62     14.03 o
   1   1   5       77.08       78.16      1.03 o
   2   1   5        0.43        0.30      0.12 o
   3   1   5       53.56       54.85      1.14 o
   4   1   5      156.59      146.55      4.79 o
   5   1   5       67.20       66.60      3.14 o
   6   1   5       13.91       15.68      2.05 o
  -5   2   5        5.43        4.09      0.55 o
  -4   2   5        8.99        9.13      0.85 o
  -3   2   5       75.68       81.71      3.37 o
  -2   2   5        1.49        2.65      0.42 o
  -1   2   5       17.89       18.84      0.42 o
   0   2   5      747.92      757.61      8.33 o
   1   2   5       45.61       44.41      1.31 o
   2   2   5      115.67      115.17      2.27 o
   3   2   5       54.11       56.30      1.71 o
   4   2   5       34.78       35.82      1.26 o
   5   2   5        0.77        0.15      0.14 o
   6   2   5        4.52        3.50      0.74 o
  -5   3   5       29.13       27.33      1.07 o
  -4   3   5       13.73       11.70      0.99 o
  -3   3   5        1.20        1.62      0.30 o
  -2   3   5       14.20       11.12      0.36 o
  -1   3   5       24.34       25.95      0.64 o
   0   3   5        6.28        3.17      0.25 o
   1   3   5      553.80      609.04      4.53 o
   2   3   5      375.80      424.08     10.68 o
   3   3   5        6.41       11.07      0.40 o
   4   3   5       88.27       86.62      3.35 o
   5   3   5        0.63        0.38      0.17 o
   6   3   5        4.71        2.97      0.49 o
   7   3   5       33.00       39.01      2.09 o
  -5   4   5       13.56       16.07      0.96 o
  -4   4   5        6.16        4.75      0.55 o
  -3   4   5       16.81       15.92      0.76 o
  -2   4   5      220.35      223.69      2.10 o
  -1   4   5      786.55      783.04      7.34 o
   0   4   5       70.90       70.15      1.24 o
   1   4   5        0.39        1.15      0.17 o
   2   4   5       13.49       18.16      0.51 o
   3   4   5        0.24        0.10      0.15 o
   4   4   5        2.98        1.53      0.21 o
   5   4   5      108.86      102.20      5.92 o
   6   4   5       18.88       21.37      2.94 o
  -4   5   5        0.44        0.42      0.33 o
  -3   5   5       63.46       66.63      4.10 o
  -2   5   5      397.85      398.79      9.19 o
  -1   5   5      565.26      600.52     12.69 o
   0   5   5       16.93       19.95      0.66 o
   1   5   5       64.28       57.48      1.22 o
   2   5   5        3.22        2.10      0.24 o
   3   5   5       82.18       80.06      3.16 o
   4   5   5       63.51       58.40      2.01 o
   5   5   5       79.31       84.35      3.06 o
   6   5   5       25.48       22.02      1.17 o
  -4   6   5        1.99        1.58      0.38 o
  -3   6   5       14.32       10.66      1.09 o
  -2   6   5       15.40       17.11      0.70 o
  -1   6   5      103.03       99.78      2.54 o
   0   6   5       29.51       26.80      1.30 o
   1   6   5       37.62       36.17      1.14 o
   2   6   5      119.06      121.68      4.46 o
   3   6   5      110.61      107.75      3.39 o
   4   6   5      109.64      110.11      2.84 o
   5   6   5       93.17       96.47      2.32 o
   6   6   5       10.97       10.96      0.86 o
  -3   7   5        0.48        1.01      0.34 o
  -2   7   5        1.69        1.57      0.28 o
  -1   7   5       18.61       15.56      0.61 o
   0   7   5      462.93      457.50     16.47 o
   1   7   5      127.53      125.81      5.51 o
   2   7   5        0.06       -0.32      0.33 o
   3   7   5       25.21       25.78      3.62 o
   4   7   5       19.17       16.75      2.55 o
   5   7   5       71.15       68.68      3.21 o
   6   7   5        4.29        3.21      0.62 o
  -2   8   5      177.73      190.21      3.99 o
  -1   8   5       40.32       42.48      1.56 o
   0   8   5        2.78        2.02      0.28 o
   1   8   5      126.88      142.74      5.17 o
   2   8   5        1.12        1.39      0.40 o
   3   8   5        5.67        5.99      0.83 o
   4   8   5        2.31        2.23      0.38 o
   5   8   5       52.84       56.49      1.57 o
  -1   9   5        4.24        4.61      0.57 o
   0   9   5        2.82        3.91      0.76 o
   1   9   5       28.55       26.70      1.63 o
   2   9   5       40.88       40.46      3.80 o
   3   9   5       21.31       22.66      1.78 o
   4   9   5        0.91        0.59      0.43 o
   5   9   5       13.19       12.56      1.13 o
   1  10   5       46.15       49.22      2.26 o
   2  10   5        6.76        5.93      2.65 o
   3  10   5        0.03        0.20      0.42 o
  -2  -9   6       16.67       15.84      2.19 o
  -1  -9   6        2.76        1.62      0.75 o
   0  -9   6       72.93       79.02      3.25 o
  -4  -8   6      115.24      115.22      2.82 o
  -3  -8   6       13.66       12.90      0.99 o
  -2  -8   6       17.56       17.37      1.95 o
  -1  -8   6       10.59       11.12      0.67 o
   0  -8   6        0.01       -0.13      0.32 o
   1  -8   6        0.97        0.91      0.43 o
  -4  -7   6        1.24        1.28      0.41 o
  -3  -7   6        0.16        0.67      0.40 o
  -2  -7   6       14.91       13.24      0.53 o
  -1  -7   6        1.70        1.44      0.21 o
   0  -7   6       75.83       75.98      3.37 o
   1  -7   6      446.21      470.37      9.25 o
   2  -7   6       77.46       78.88      4.33 o
   3  -7   6        2.02        2.29      0.47 o
  -5  -6   6        2.15        1.38      0.66 o
  -4  -6   6       56.89       55.02      2.41 o
  -3  -6   6       14.42       12.54      0.57 o
  -2  -6   6       17.75       17.53      0.55 o
  -1  -6   6       31.95       33.41      0.89 o
   0  -6   6        2.77        3.17      0.28 o
   1  -6   6        1.91        2.89      0.40 o
   2  -6   6       84.85       85.88      2.50 o
   3  -6   6        9.46        8.91      0.84 o
  -5  -5   6        0.28        0.97      0.80 o
  -4  -5   6       26.15       27.15      1.03 o
  -3  -5   6        1.22        1.04      0.31 o
  -2  -5   6       17.69       15.86      0.50 o
  -1  -5   6       36.73       35.55      1.51 o
   0  -5   6      165.51      171.06      4.90 o
   1  -5   6       53.53       54.36      1.91 o
   2  -5   6       72.54       71.34      3.24 o
   3  -5   6       15.17       16.21      1.52 o
   4  -5   6        1.32        0.90      0.37 o
  -6  -4   6        1.01        2.73      0.66 o
  -5  -4   6       35.03       30.97      1.56 o
  -4  -4   6        5.32        5.08      0.37 o
  -3  -4   6        2.14        2.00      0.22 o
  -2  -4   6        9.75        9.99      0.41 o
  -1  -4   6       49.41       49.58      0.83 o
   0  -4   6        9.01        5.60      0.35 o
   1  -4   6       39.69       39.63      1.00 o
   2  -4   6        9.87        8.48      0.74 o
   3  -4   6        0.44        0.93      0.40 o
   4  -4   6       74.12       77.09      3.30 o
   5  -4   6       66.96       69.21      4.24 o
  -6  -3   6       20.18       21.03      2.05 o
  -5  -3   6       28.23       28.70      2.69 o
  -4  -3   6       30.77       27.32      1.29 o
  -3  -3   6      102.31      106.60      1.38 o
  -2  -3   6        6.66        6.81      0.32 o
  -1  -3   6        0.05        0.44      0.16 o
   0  -3   6      158.30      166.36      8.49 o
   1  -3   6        2.25        2.94      0.25 o
   2  -3   6       31.54       31.25      1.06 o
   3  -3   6       56.28       48.61      1.84 o
   4  -3   6       58.62       63.45      1.95 o
   5  -3   6       41.18       45.33      3.45 o
  -6  -2   6       27.90       32.34      6.14 o
  -5  -2   6       21.58       18.36      1.24 o
  -4  -2   6       19.29       18.17      0.96 o
  -3  -2   6       66.37       65.41      1.67 o
  -2  -2   6      132.71      133.98      3.55 o
  -1  -2   6       34.13       29.71      0.72 o
   0  -2   6       74.17       67.62      2.89 o
   1  -2   6       57.70       61.57      3.18 o
   2  -2   6       36.56       42.33      1.06 o
   3  -2   6       18.11       19.46      1.02 o
   4  -2   6       31.56       30.29      1.23 o
   5  -2   6        0.07        0.79      0.33 o
   6  -2   6        2.01        2.80      0.62 o
  -6  -1   6      125.13      130.65      6.98 o
  -5  -1   6       37.38       37.05      1.47 o
  -4  -1   6        3.32        3.70      0.50 o
  -3  -1   6       83.21       81.87      3.98 o
  -2  -1   6       20.02       22.09      1.09 o
  -1  -1   6       89.13       85.12      2.28 o
   0  -1   6      139.29      156.99      1.88 o
   1  -1   6       86.29       92.42      2.67 o
   2  -1   6      126.31      132.93      2.69 o
   3  -1   6       11.70       12.08      0.87 o
   4  -1   6       42.07       42.14      1.32 o
   5  -1   6        2.25        2.77      0.39 o
   6  -1   6       56.11       67.18      2.77 o
  -6   0   6        1.20        0.49      0.34 o
  -5   0   6        3.06        2.29      0.37 o
  -4   0   6       15.67       14.18      1.06 o
  -3   0   6        0.40        0.49      0.52 o
  -2   0   6       23.96       19.92      1.04 o
  -1   0   6       80.10       84.01      3.05 o
   0   0   6        1.01        1.25      0.14 o
   1   0   6       40.22       40.14      1.48 o
   2   0   6       61.01       61.10      1.23 o
   3   0   6      310.50      334.16      6.43 o
   4   0   6       12.56       16.27      1.02 o
   5   0   6        0.02        0.55      0.23 o
   6   0   6        6.54        7.68      0.72 o
  -5   1   6        0.65        0.88      0.29 o
  -4   1   6        1.23        0.96      0.22 o
  -3   1   6       16.71       18.38      1.21 o
  -2   1   6       22.53       22.02      0.99 o
  -1   1   6        4.09        4.69      0.75 o
   0   1   6      348.79      384.80      6.90 o
   1   1   6        5.52        5.50      0.38 o
   2   1   6      473.72      438.53      8.57 o
   3   1   6      106.32      113.32      2.68 o
   4   1   6       85.04       78.40      3.21 o
   5   1   6      146.62      140.59      5.71 o
   6   1   6        0.27        0.58      0.35 o
  -5   2   6        1.23        0.75      1.11 o
  -4   2   6        0.99        1.86      0.34 o
  -3   2   6      246.52      261.91     10.98 o
  -2   2   6      161.44      163.83      4.02 o
  -1   2   6      114.83      121.93      4.03 o
   0   2   6      381.34      414.49      5.07 o
   1   2   6       94.54      108.71      1.32 o
   2   2   6       41.55       50.38      1.99 o
   3   2   6       17.29       19.35      0.49 o
   4   2   6       86.44       85.65      4.05 o
   5   2   6       49.69       52.51      3.00 o
   6   2   6        0.07        0.70      0.94 o
  -5   3   6        9.37        9.49      0.73 o
  -4   3   6        0.00        0.12      0.51 o
  -3   3   6       40.72       40.20      4.06 o
  -2   3   6      435.85      443.52      5.47 o
  -1   3   6      129.13      131.18      1.70 o
   0   3   6       85.61       96.43      1.61 o
   1   3   6        3.18        4.32      0.30 o
   2   3   6      205.97      211.65      3.67 o
   3   3   6       83.34       78.23      1.65 o
   4   3   6       93.56       93.20      2.56 o
   5   3   6       26.09       21.91      1.67 o
   6   3   6       77.84       79.15      6.63 o
  -4   4   6        3.94        4.29      0.51 o
  -3   4   6        0.01        0.33      0.34 o
  -2   4   6      132.23      130.15      3.99 o
  -1   4   6        5.03        6.43      0.32 o
   0   4   6        4.22        3.75      0.33 o
   1   4   6       26.24       24.09      0.65 o
   2   4   6      113.32      113.74      1.36 o
   3   4   6       26.20       23.46      0.94 o
   4   4   6      207.99      207.85      9.08 o
   5   4   6        4.45        3.06      0.29 o
   6   4   6       14.45       15.64      1.23 o
  -4   5   6        7.21        8.42      0.68 o
  -3   5   6       31.91       31.37      1.31 o
  -2   5   6       16.46       18.01      0.85 o
  -1   5   6      648.47      668.27      4.89 o
   0   5   6      198.50      192.08      2.82 o
   1   5   6       24.80       23.90      1.40 o
   2   5   6       40.54       38.40      0.94 o
   3   5   6      343.35      337.71      6.92 o
   4   5   6      294.99      296.79     10.83 o
   5   5   6        1.66        1.18      0.29 o
   6   5   6       21.36       21.38      2.43 o
  -3   6   6      132.74      143.63      2.76 o
  -2   6   6       10.49       10.78      0.67 o
  -1   6   6        2.05        1.87      0.22 o
   0   6   6       55.77       52.67      1.47 o
   1   6   6        5.73        6.66      0.76 o
   2   6   6      198.27      197.27      5.85 o
   3   6   6      202.98      204.21      6.03 o
   4   6   6       14.18       15.48      0.99 o
   5   6   6       51.39       45.79      2.00 o
   6   6   6       21.90       20.25      1.22 o
  -3   7   6       18.49       22.59      1.10 o
  -2   7   6        8.85        8.60      0.61 o
  -1   7   6        4.95        4.83      0.47 o
   0   7   6       12.36       14.61      0.68 o
   1   7   6      106.81      103.42      2.52 o
   2   7   6        0.68        1.00      0.29 o
   3   7   6       69.04       66.37      4.18 o
   4   7   6      127.13      133.30      2.81 o
   5   7   6      221.63      241.70      6.30 o
   6   7   6       47.75       47.71      2.54 o
  -2   8   6        7.53        7.00      0.75 o
  -1   8   6        0.83        0.38      0.27 o
   0   8   6       56.40       54.95      1.84 o
   1   8   6        0.80        0.56      0.44 o
   2   8   6       52.26       55.56      2.88 o
   3   8   6       48.89       50.43      1.91 o
   4   8   6        0.15       -0.08      0.34 o
   5   8   6       58.17       60.96      1.88 o
  -1   9   6       14.83       14.85      1.38 o
   0   9   6        7.70        7.22      0.92 o
   1   9   6        5.20        4.63      1.32 o
   2   9   6        9.71       10.37      0.73 o
   3   9   6      157.92      173.02      2.72 o
   4   9   6       29.44       28.22      1.69 o
   1  10   6       13.31       12.97      0.89 o
   2  10   6        6.72        6.98      0.77 o
   3  10   6       45.59       50.72      1.79 o
  -3  -8   7       23.34       22.38      1.80 o
  -2  -8   7        8.64        7.18      0.73 o
  -1  -8   7        1.87        1.81      0.42 o
   0  -8   7       42.02       42.81      1.71 o
   1  -8   7       84.13       84.08      4.36 o
  -4  -7   7       11.05       11.69      1.26 o
  -3  -7   7        3.75        3.34      0.44 o
  -2  -7   7       40.04       38.55      1.77 o
  -1  -7   7        0.05        0.36      0.33 o
   0  -7   7       41.66       43.42      1.99 o
   1  -7   7       20.80       22.25      1.56 o
   2  -7   7        0.03        0.32      0.40 o
  -5  -6   7        1.34        0.83      0.56 o
  -4  -6   7       12.85       12.69      1.09 o
  -3  -6   7        8.65        8.22      0.49 o
  -2  -6   7       14.13       13.09      0.78 o
  -1  -6   7        0.65        0.84      0.22 o
   0  -6   7        1.09        2.04      0.52 o
   1  -6   7       55.85       55.76      2.44 o
   2  -6   7       12.43       12.07      1.65 o
   3  -6   7       23.12       23.33      3.04 o
  -5  -5   7        2.09        1.78      0.80 o
  -4  -5   7       16.12       14.02      0.91 o
  -3  -5   7        6.19        5.86      0.39 o
  -2  -5   7       28.04       28.22      0.78 o
  -1  -5   7      138.47      145.06      3.99 o
   0  -5   7        0.50        0.68      0.35 o
   1  -5   7        1.30        1.42      0.32 o
   2  -5   7       11.83       11.18      1.65 o
   3  -5   7        2.62        2.48      0.67 o
   4  -5   7       11.34       13.16      1.07 o
  -5  -4   7        1.16        1.73      0.37 o
  -4  -4   7        6.10        5.74      0.48 o
  -3  -4   7        2.36        1.88      0.30 o
  -2  -4   7       18.83       18.67      0.53 o
  -1  -4   7       58.58       53.58      1.15 o
   0  -4   7      132.78      155.79      2.18 o
   1  -4   7        3.07        4.05      0.70 o
   2  -4   7        5.89        6.19      1.41 o
   3  -4   7        0.03        0.42      0.32 o
   4  -4   7        7.43        8.40      0.79 o
  -5  -3   7        0.86        0.58      0.31 o
  -4  -3   7       68.97       66.33      3.73 o
  -3  -3   7       24.17       22.72      1.09 o
  -2  -3   7       10.14       11.23      0.45 o
  -1  -3   7        3.08        4.04      0.33 o
   0  -3   7      100.43       94.07      4.27 o
   1  -3   7       25.12       21.52      0.90 o
   2  -3   7      110.82      119.78      3.25 o
   3  -3   7       47.27       44.61      1.70 o
   4  -3   7       17.46       18.75      1.15 o
   5  -3   7       31.42       38.46      1.89 o
  -5  -2   7       21.57       21.53      1.14 o
  -4  -2   7       26.23       26.79      1.59 o
  -3  -2   7       37.73       35.72      2.40 o
  -2  -2   7        6.87        6.74      0.37 o
  -1  -2   7        5.52        6.01      0.32 o
   0  -2   7        0.33        0.75      0.15 o
   1  -2   7      131.81      144.31      6.10 o
   2  -2   7       72.82       75.35      1.39 o
   3  -2   7       17.09       14.08      0.91 o
   4  -2   7       24.11       26.58      1.38 o
   5  -2   7        5.21        5.39      0.83 o
  -5  -1   7       58.26       59.62      2.19 o
  -4  -1   7        9.57        9.04      0.87 o
  -3  -1   7        0.85        2.34      0.73 o
  -2  -1   7      339.57      354.45     12.80 o
  -1  -1   7     1204.13     1302.98     41.02 o
   0  -1   7      166.32      186.48      3.16 o
   1  -1   7      179.39      161.86      4.89 o
   2  -1   7        0.00        0.27      0.12 o
   3  -1   7       18.04       19.80      1.03 o
   4  -1   7        0.03        0.84      0.34 o
   5  -1   7        7.16        7.80      0.83 o
   6  -1   7        5.08        5.09      0.83 o
  -5   0   7        1.03        1.49      0.32 o
  -4   0   7      142.76      143.90      6.79 o
  -3   0   7        2.13        2.48      0.41 o
  -2   0   7      109.44      118.53      1.81 o
  -1   0   7      236.79      276.37      5.05 o
   0   0   7      108.69      127.41      2.69 o
   1   0   7       86.41       90.25      1.70 o
   2   0   7       45.55       45.84      0.86 o
   3   0   7        1.23        0.59      0.42 o
   4   0   7      143.23      146.12      4.40 o
   5   0   7       20.10       22.47      1.01 o
   6   0   7        1.13        1.66      0.46 o
  -5   1   7        9.24       10.03      1.83 o
  -4   1   7        1.28        1.40      0.30 o
  -3   1   7      152.26      151.41      4.69 o
  -2   1   7       35.06       34.86      0.99 o
  -1   1   7      144.19      161.00      7.51 o
   0   1   7       80.44       89.89      1.77 o
   1   1   7        4.51        3.93      0.24 o
   2   1   7       49.94       55.53      1.38 o
   3   1   7       49.35       47.12      0.90 o
   4   1   7        2.27        5.11      0.51 o
   5   1   7        4.72        2.09      0.43 o
   6   1   7        0.75        1.63      0.38 o
  -5   2   7        4.48        3.86      0.73 o
  -4   2   7       29.41       31.50      1.20 o
  -3   2   7       33.62       28.06      1.04 o
  -2   2   7        0.30        0.45      0.21 o
  -1   2   7      242.78      237.94      3.01 o
   0   2   7       32.76       30.66      0.73 o
   1   2   7      107.48      118.61      2.55 o
   2   2   7       28.43       23.63      0.57 o
   3   2   7       17.16       21.13      0.80 o
   4   2   7       17.15       12.03      0.42 o
   5   2   7       41.72       37.97      2.61 o
   6   2   7        2.11        0.42      0.26 o
  -5   3   7        0.37        0.33      0.55 o
  -4   3   7        0.12        0.48      0.53 o
  -3   3   7       46.66       44.12      1.51 o
  -2   3   7     1040.60     1144.53     38.34 o
  -1   3   7      125.58      127.42      1.80 o
   0   3   7        0.62        0.29      0.39 o
   1   3   7       47.29       46.60      0.95 o
   2   3   7      351.83      385.58     10.47 o
   3   3   7      507.06      533.57     14.03 o
   4   3   7        0.02        0.32      0.25 o
   5   3   7        9.25        8.80      0.57 o
   6   3   7        7.83        8.84      0.98 o
  -4   4   7       10.13       13.14      0.83 o
  -3   4   7       56.99       55.17      3.30 o
  -2   4   7       32.84       33.21      2.17 o
  -1   4   7       32.25       29.91      0.92 o
   0   4   7      141.29      146.62      1.95 o
   1   4   7        6.22        4.93      0.50 o
   2   4   7        5.04        4.83      0.34 o
   3   4   7       85.01       81.64      1.45 o
   4   4   7        6.22        4.97      0.33 o
   5   4   7        1.98        1.15      0.33 o
   6   4   7        5.90        4.24      1.08 o
  -4   5   7       22.32       26.38      1.74 o
  -3   5   7       78.98       80.79      3.40 o
  -2   5   7       71.49       71.47      3.63 o
  -1   5   7       82.21       82.14      2.12 o
   0   5   7       65.32       59.31      0.95 o
   1   5   7        1.55        1.11      0.19 o
   2   5   7       11.79       10.31      0.51 o
   3   5   7       39.09       37.23      1.09 o
   4   5   7      441.09      470.99     13.29 o
   5   5   7       64.25       63.36      2.65 o
   6   5   7        0.24        0.92      0.55 o
  -3   6   7        6.34        5.19      1.21 o
  -2   6   7        1.24        1.51      0.37 o
  -1   6   7        0.03        0.08      0.18 o
   0   6   7       28.00       27.70      0.78 o
   1   6   7      121.07      115.87      2.89 o
   2   6   7      297.23      288.73      7.11 o
   3   6   7       41.51       39.62      3.48 o
   4   6   7       17.60       20.06      1.38 o
   5   6   7      130.55      135.66      5.95 o
   6   6   7        2.70        2.46      0.51 o
  -2   7   7       35.27       35.79      1.16 o
  -1   7   7        1.86        1.78      0.23 o
   0   7   7        0.81        1.67      0.43 o
   1   7   7       20.53       16.03      0.64 o
   2   7   7       83.62       85.01      2.37 o
   3   7   7        3.76        3.72      0.48 o
   5   7   7        7.47        5.79      0.78 o
  -1   8   7       27.74       31.44      1.08 o
   0   8   7       15.45       13.59      1.31 o
   1   8   7       10.97       11.36      0.69 o
   2   8   7        2.36        2.10      0.33 o
   3   8   7        4.78        3.94      0.61 o
   4   8   7       11.59       12.50      0.83 o
   5   8   7       42.20       43.51      2.27 o
   0   9   7        9.74       10.05      0.70 o
   1   9   7        1.34        1.58      0.43 o
   2   9   7        1.21        2.92      0.56 o
   3   9   7        1.29        0.30      0.46 o
   4   9   7       15.29       13.07      2.00 o
  -2  -8   8        0.41        0.10      0.32 o
  -1  -8   8        0.04        0.33      0.56 o
   0  -8   8       39.85       38.80      3.88 o
  -3  -7   8        1.34        1.51      0.37 o
  -2  -7   8       31.79       31.74      0.85 o
  -1  -7   8       21.29       19.79      0.68 o
   0  -7   8      104.67      113.83      6.54 o
   1  -7   8       16.78       18.54      0.90 o
   2  -7   8        2.41        2.36      0.52 o
  -4  -6   8        7.49        6.37      1.17 o
  -3  -6   8        0.56        0.26      0.23 o
  -2  -6   8        2.39        1.96      0.25 o
  -1  -6   8      147.77      157.96      4.82 o
   0  -6   8        5.85        6.09      0.43 o
   1  -6   8        1.02        1.22      0.52 o
   2  -6   8        0.13        1.21      0.57 o
   3  -6   8        0.00        0.76      0.53 o
  -4  -5   8        1.00        0.61      0.32 o
  -3  -5   8       13.19       12.12      1.02 o
  -2  -5   8       50.43       51.96      1.62 o
  -1  -5   8        1.72        1.33      0.24 o
   0  -5   8       15.11       12.25      1.38 o
   1  -5   8      140.52      142.49      4.91 o
   2  -5   8       21.99       23.72      1.12 o
   3  -5   8       25.51       24.10      1.03 o
  -5  -4   8        0.09        0.23      0.49 o
  -4  -4   8        0.03        0.28      0.17 o
  -3  -4   8        0.64        0.80      0.24 o
  -2  -4   8       23.70       21.31      1.23 o
  -1  -4   8       26.92       24.04      0.68 o
   0  -4   8       22.88       21.10      0.93 o
   1  -4   8       39.31       42.38      1.34 o
   2  -4   8        0.58        0.42      0.37 o
   3  -4   8        1.36        1.77      0.78 o
   4  -4   8        0.14        0.65      0.86 o
  -5  -3   8        4.36        3.45      0.60 o
  -4  -3   8       30.17       33.20      4.25 o
  -3  -3   8       39.19       38.51      1.96 o
  -2  -3   8      169.32      167.15      4.21 o
  -1  -3   8        2.82        3.00      0.26 o
   0  -3   8        9.74       10.91      0.54 o
   1  -3   8       22.28       19.72      1.15 o
   2  -3   8        6.70        7.63      1.10 o
   3  -3   8       19.42       21.03      1.13 o
   4  -3   8       15.75       15.79      2.08 o
   5  -3   8       17.31       17.91      1.93 o
  -5  -2   8      114.10      115.98      2.13 o
  -4  -2   8        3.13        2.88      0.50 o
  -3  -2   8        7.37        7.59      0.84 o
  -2  -2   8       16.78       16.27      1.00 o
  -1  -2   8        6.85        6.58      0.37 o
   0  -2   8       12.37       11.58      0.47 o
   1  -2   8       93.11       90.28      2.87 o
   2  -2   8       52.45       58.65      1.35 o
   3  -2   8        1.41        2.74      0.44 o
   4  -2   8        0.17        0.52      0.66 o
   5  -2   8        0.93        1.11      0.44 o
  -5  -1   8       21.08       23.74      3.02 o
  -4  -1   8      143.45      159.07      7.86 o
  -3  -1   8        3.52        3.44      1.13 o
  -2  -1   8       12.21       12.19      0.84 o
  -1  -1   8      120.68      119.52      1.70 o
   0  -1   8      218.17      221.10      7.98 o
   1  -1   8        3.45        3.04      0.27 o
   2  -1   8        9.97        8.45      0.57 o
   3  -1   8       67.87       59.99      2.10 o
   4  -1   8      114.96       98.03      3.56 o
   5  -1   8        5.66        3.99      0.62 o
  -5   0   8       13.98       13.79      1.07 o
  -4   0   8        2.59        3.88      0.62 o
  -3   0   8        0.00        0.42      0.36 o
  -2   0   8      125.51      134.03      6.11 o
  -1   0   8        2.15        1.37      0.25 o
   0   0   8       14.23       13.65      0.46 o
   1   0   8      251.58      233.99      3.07 o
   2   0   8       16.72       16.31      1.12 o
   3   0   8      232.71      221.12      6.49 o
   4   0   8      282.93      280.02      6.37 o
   5   0   8       36.05       29.40      1.82 o
   6   0   8        0.28        0.31      0.38 o
  -5   1   8        5.38        4.53      0.67 o
  -4   1   8       71.44       74.96      2.44 o
  -3   1   8      807.19      906.81     54.15 o
  -2   1   8       91.85       92.36      4.97 o
  -1   1   8       14.18       15.19      1.02 o
   0   1   8        0.89        1.09      0.12 o
   1   1   8        0.01        0.94      0.45 o
   2   1   8      119.57      120.63      3.68 o
   3   1   8        4.21        2.60      0.25 o
   4   1   8       29.22       26.69      1.42 o
   5   1   8        9.48        8.63      0.68 o
   6   1   8        4.26        5.44      0.87 o
  -5   2   8       40.64       44.02      8.59 o
  -4   2   8        8.07        7.03      0.75 o
  -3   2   8       70.01       64.86      2.48 o
  -2   2   8      177.86      184.18      5.52 o
  -1   2   8       19.06       21.43      1.61 o
   0   2   8       45.60       47.50      1.36 o
   1   2   8       32.33       30.99      0.73 o
   2   2   8      104.49       93.63      1.88 o
   3   2   8        8.07        8.48      0.40 o
   4   2   8        6.45        7.14      0.45 o
   5   2   8       19.81       18.63      1.39 o
   6   2   8       27.52       24.70      2.32 o
  -4   3   8        7.41        8.24      0.74 o
  -3   3   8       10.04       10.41      0.75 o
  -2   3   8        8.88        8.69      0.61 o
  -1   3   8        7.86        6.35      0.52 o
   0   3   8        0.61        0.96      0.22 o
   1   3   8        2.98        3.15      0.30 o
   2   3   8       23.07       20.64      0.97 o
   3   3   8      858.95      872.05     19.87 o
   4   3   8      110.56      102.49      3.21 o
   5   3   8        1.81        1.02      0.31 o
   6   3   8        0.98        0.50      0.35 o
  -4   4   8        8.98        8.75      0.78 o
  -3   4   8       91.79       93.27      2.89 o
  -2   4   8        0.23        0.36      0.36 o
  -1   4   8       46.40       43.78      1.65 o
   0   4   8        8.98        7.31      0.80 o
   1   4   8        0.40        1.31      0.26 o
   2   4   8      241.95      238.46      2.76 o
   3   4   8      200.53      200.67      4.78 o
   4   4   8       73.91       75.98      2.50 o
   5   4   8       44.53       40.97      1.53 o
   6   4   8        1.99        2.53      0.87 o
  -3   5   8        2.32        2.17      0.48 o
  -2   5   8        0.03        0.52      0.37 o
  -1   5   8       16.25       16.50      1.11 o
   0   5   8       22.76       20.67      0.66 o
   1   5   8       67.44       55.53      1.74 o
   2   5   8       14.90       13.45      0.56 o
   3   5   8       15.95       14.45      0.55 o
   4   5   8       56.59       49.98      1.98 o
   5   5   8       10.86       12.13      1.08 o
  -3   6   8        0.08        0.21      0.37 o
  -2   6   8       69.42       68.75      2.39 o
  -1   6   8        1.47        1.23      0.38 o
   0   6   8       21.54       21.94      0.73 o
   1   6   8        4.60        5.77      0.40 o
   2   6   8      118.69      121.49      2.42 o
   3   6   8       48.52       50.17      2.58 o
   4   6   8        1.46        1.11      0.39 o
   5   6   8        1.42        1.23      0.25 o
   6   6   8       27.31       28.70      3.44 o
  -2   7   8       14.86       15.10      0.97 o
  -1   7   8       19.68       21.21      0.95 o
   0   7   8       22.64       18.85      0.97 o
   1   7   8        0.83        1.11      0.25 o
   2   7   8       92.28       86.70      2.82 o
   3   7   8      106.22      104.15      2.70 o
   4   7   8        8.83        8.29      0.86 o
   5   7   8        3.60        2.95      0.60 o
  -1   8   8        7.51        8.79      0.85 o
   0   8   8        0.02       -0.11      0.30 o
   1   8   8       15.09       15.48      1.62 o
   2   8   8       14.80       12.72      1.17 o
   3   8   8       12.35       11.78      0.92 o
   4   8   8        0.30       -0.21      0.37 o
   5   8   8       21.37       19.74      4.98 o
   0   9   8        1.44        1.74      0.78 o
   1   9   8       14.49       15.01      0.83 o
   2   9   8       56.33       62.32      3.53 o
   3   9   8       61.51       64.90      2.37 o
  -2  -7   9        0.38        0.40      0.33 o
  -1  -7   9        7.01        6.80      0.74 o
   0  -7   9        9.43       10.83      1.31 o
   1  -7   9       10.15        9.10      0.73 o
  -3  -6   9        0.41        0.05      0.25 o
  -2  -6   9        2.49        2.38      0.33 o
  -1  -6   9        0.01        0.46      0.26 o
   0  -6   9        3.95        5.08      0.59 o
   1  -6   9        0.04        0.65      0.40 o
   2  -6   9        0.02        0.58      0.47 o
  -4  -5   9       19.34       16.51      1.47 o
  -3  -5   9       20.16       18.22      1.87 o
  -2  -5   9       19.78       17.97      1.06 o
  -1  -5   9        2.66        3.17      0.42 o
   0  -5   9        5.85        4.42      0.46 o
   1  -5   9        6.05        5.51      0.55 o
   2  -5   9       11.77       11.00      1.27 o
   3  -5   9       23.76       24.23      1.14 o
  -4  -4   9       38.70       38.24      1.83 o
  -3  -4   9       54.54       50.44      2.14 o
  -2  -4   9       53.72       53.02      1.78 o
  -1  -4   9        0.02        0.35      0.22 o
   0  -4   9        1.85        0.94      0.17 o
   1  -4   9        1.57        2.36      0.44 o
   2  -4   9        0.74        0.44      0.36 o
   3  -4   9        0.02        0.90      0.41 o
   4  -4   9        5.06        4.86      1.11 o
  -5  -3   9       21.14       22.11      2.56 o
  -4  -3   9        5.37        6.65      0.78 o
  -3  -3   9        0.99        1.20      0.35 o
  -2  -3   9        0.08        0.26      0.42 o
  -1  -3   9       43.61       36.11      1.05 o
   0  -3   9        0.18        0.10      0.15 o
   1  -3   9       35.12       34.11      1.61 o
   2  -3   9       38.41       35.06      1.30 o
   3  -3   9      154.60      154.48      4.38 o
   4  -3   9       21.90       19.65      0.98 o
  -5  -2   9        0.10        0.51      0.38 o
  -4  -2   9        6.03        4.90      0.64 o
  -3  -2   9        6.06        5.89      1.40 o
  -2  -2   9       86.77       89.71      2.18 o
  -1  -2   9       67.47       70.30      2.36 o
   0  -2   9      179.01      177.27      6.25 o
   1  -2   9        0.69        0.49      0.36 o
   2  -2   9       23.37       20.03      0.87 o
   3  -2   9       38.76       30.12      1.59 o
   4  -2   9        1.43        1.20      0.48 o
   5  -2   9        1.65        1.78      0.81 o
  -5  -1   9       11.50        9.94      1.80 o
  -4  -1   9      176.21      192.48     10.85 o
  -3  -1   9       52.25       55.97      2.95 o
  -2  -1   9       29.14       28.20      1.45 o
  -1  -1   9      119.36      121.72      2.52 o
   0  -1   9       22.38       24.48      0.64 o
   1  -1   9       82.90       86.02      1.73 o
   2  -1   9       28.57       22.56      1.64 o
   3  -1   9        0.02       -0.33      0.33 o
   4  -1   9        2.25        1.83      0.38 o
   5  -1   9       25.79       29.93      1.20 o
  -5   0   9        1.70        2.43      0.53 o
  -4   0   9       77.40       83.71      3.58 o
  -3   0   9      143.21      148.75      5.17 o
  -2   0   9       61.10       64.37      2.25 o
  -1   0   9       57.07       60.13      1.74 o
   0   0   9      116.83      119.45      3.40 o
   1   0   9        0.29        0.00      0.41 o
   2   0   9       20.44       18.04      0.95 o
   3   0   9      101.28      110.68      2.57 o
   4   0   9       22.98       27.21      1.06 o
   5   0   9        0.00        0.15      0.38 o
  -4   1   9        3.14        2.68      0.36 o
  -3   1   9        0.30        0.36      0.29 o
  -2   1   9        3.05        4.11      0.77 o
  -1   1   9       18.82       21.00      1.59 o
   0   1   9        8.41        8.24      0.43 o
   1   1   9      178.45      176.83      1.63 o
   2   1   9     1143.57     1155.91     35.20 o
   3   1   9       86.44       75.33      2.48 o
   4   1   9       21.97       25.42      2.73 o
   5   1   9       23.82       19.71      0.93 o
   6   1   9        0.11        0.16      0.37 o
  -4   2   9        4.11        4.14      0.74 o
  -3   2   9       46.71       50.59      2.59 o
  -2   2   9        0.22        0.98      0.32 o
  -1   2   9      167.15      166.12      5.00 o
   0   2   9       18.23       16.25      0.98 o
   1   2   9      310.79      323.14      3.35 o
   2   2   9      594.40      600.17     17.31 o
   3   2   9      230.56      221.10      6.78 o
   4   2   9       11.18       11.82      0.71 o
   5   2   9        2.16        1.65      0.38 o
   6   2   9        0.25        0.40      0.35 o
  -4   3   9        4.64        5.06      0.77 o
  -3   3   9       43.12       43.52      2.08 o
  -2   3   9        0.99        1.02      0.45 o
  -1   3   9       52.68       52.99      1.91 o
   0   3   9       92.47       85.53      1.86 o
   1   3   9       31.42       30.66      0.75 o
   2   3   9       68.39       72.62      1.90 o
   3   3   9       24.56       23.95      0.75 o
   4   3   9       23.21       23.42      1.10 o
   5   3   9        7.50        7.27      0.64 o
   6   3   9        0.29        0.54      0.66 o
  -3   4   9        2.77        2.80      0.51 o
  -2   4   9       17.59       17.31      0.89 o
  -1   4   9       65.34       68.33      2.01 o
   0   4   9       39.16       33.63      1.00 o
   1   4   9        0.02        0.54      0.31 o
   2   4   9       37.54       32.06      0.72 o
   3   4   9        6.11        6.00      0.37 o
   4   4   9       50.75       50.52      1.62 o
   5   4   9        0.21        0.35      0.28 o
   6   4   9        0.74        1.34      0.87 o
  -3   5   9        0.00        0.68      0.40 o
  -2   5   9       70.13       73.85      3.16 o
  -1   5   9       14.27       13.44      0.98 o
   0   5   9       12.39        9.11      0.57 o
   1   5   9      247.23      214.90      3.48 o
   2   5   9      150.90      139.75      2.73 o
   3   5   9       26.59       25.24      1.08 o
   4   5   9       21.83       19.60      0.71 o
   5   5   9        1.38        1.81      0.45 o
  -2   6   9        3.11        2.83      0.57 o
  -1   6   9       13.84       13.74      0.97 o
   0   6   9        0.06       -0.18      0.45 o
   1   6   9        5.39        4.24      0.45 o
   2   6   9        5.28        7.29      0.50 o
   3   6   9      119.35      119.74      2.72 o
   4   6   9        0.04        0.31      0.60 o
   5   6   9        0.10        0.32      0.34 o
  -2   7   9        3.84        3.18      0.69 o
  -1   7   9        0.66        0.53      0.61 o
   0   7   9       17.71       19.68      2.27 o
   1   7   9       30.85       27.94      1.07 o
   2   7   9       29.77       30.29      1.51 o
   3   7   9        2.51        2.16      0.77 o
   4   7   9       17.06       13.71      1.19 o
   5   7   9        0.52        0.66      0.27 o
   0   8   9       63.29       62.11      2.72 o
   1   8   9        5.74        5.82      1.17 o
   2   8   9        1.21        1.45      0.41 o
   3   8   9        0.07        0.42      0.31 o
   4   8   9       23.50       22.87      1.45 o
   2   9   9       19.31       21.16      1.58 o
   3   9   9       21.65       17.58      3.27 o
  -1  -7  10        5.23        4.94      0.78 o
  -3  -6  10       24.61       17.91      4.24 o
  -2  -6  10        8.67        7.12      0.89 o
  -1  -6  10        7.15        7.46      1.08 o
   0  -6  10       26.08       26.84      1.57 o
   1  -6  10        6.75        7.14      1.03 o
  -3  -5  10       11.84       11.74      0.99 o
  -2  -5  10        1.01        1.10      0.26 o
  -1  -5  10        4.44        3.96      0.38 o
   0  -5  10       28.06       24.17      1.56 o
   1  -5  10        0.13        0.05      0.37 o
   2  -5  10        4.47        3.69      0.67 o
  -4  -4  10        0.39        0.52      0.43 o
  -3  -4  10        7.48        6.11      0.63 o
  -2  -4  10        0.47        1.37      0.30 o
  -1  -4  10       78.16       73.86      3.09 o
   0  -4  10       26.41       26.33      1.56 o
   1  -4  10       48.38       51.42      1.82 o
   2  -4  10       23.81       22.34      1.30 o
   3  -4  10        0.38       -0.17      0.39 o
  -4  -3  10       14.59       13.12      1.17 o
  -3  -3  10        0.15        0.23      0.27 o
  -2  -3  10        5.49        4.32      0.48 o
  -1  -3  10        0.35        0.75      0.25 o
   0  -3  10       18.98       16.61      0.68 o
   1  -3  10       17.54       19.76      1.10 o
   2  -3  10        5.76        5.23      0.53 o
   3  -3  10       11.59       10.18      0.77 o
   4  -3  10       43.71       48.50      3.81 o
  -4  -2  10       45.64       51.34      1.98 o
  -3  -2  10        0.47        0.56      0.30 o
  -2  -2  10       29.48       30.87      1.79 o
  -1  -2  10        1.94        2.44      0.38 o
   0  -2  10        0.30        0.51      0.14 o
   1  -2  10       55.10       55.88      2.38 o
   2  -2  10       10.11        9.49      0.85 o
   3  -2  10       34.10       29.28      1.27 o
   4  -2  10       14.82       12.27      1.18 o
  -4  -1  10        3.30        3.35      1.00 o
  -3  -1  10        9.24       10.77      0.93 o
  -2  -1  10        7.07        7.05      0.70 o
  -1  -1  10       48.25       45.41      1.56 o
   0  -1  10       43.34       40.30      1.19 o
   1  -1  10      427.71      426.65     12.01 o
   2  -1  10       24.54       22.31      1.00 o
   3  -1  10       14.68       14.87      0.78 o
   4  -1  10        2.48        1.06      0.39 o
   5  -1  10        0.37        0.51      0.43 o
  -4   0  10      101.23      107.78      3.93 o
  -3   0  10        0.95        0.70      0.23 o
  -2   0  10      132.66      135.99      4.37 o
  -1   0  10       43.67       42.46      2.96 o
   0   0  10       40.68       35.59      0.74 o
   2   0  10      243.78      240.04      9.68 o
   3   0  10       59.40       60.08      2.33 o
   4   0  10       50.61       51.29      3.51 o
   5   0  10       23.72       27.33      1.86 o
  -4   1  10       25.96       29.49      1.73 o
  -3   1  10        0.10        0.84      0.44 o
  -2   1  10       12.55       14.82      1.92 o
  -1   1  10       13.63       11.91      0.85 o
   0   1  10       12.91       11.87      0.63 o
   1   1  10        0.36        0.58      0.31 o
   2   1  10        3.19        2.98      0.30 o
   3   1  10        1.19        1.47      0.25 o
   4   1  10        0.11       -0.21      0.34 o
   5   1  10        0.96        2.29      0.55 o
  -4   2  10        1.69        1.43      0.47 o
  -3   2  10        5.43        5.38      0.62 o
  -2   2  10        2.55        3.18      0.54 o
  -1   2  10        8.54        9.23      0.64 o
   0   2  10       31.64       32.83      1.02 o
   1   2  10       31.68       27.89      1.11 o
   2   2  10       44.50       43.05      1.02 o
   3   2  10       21.27       20.84      0.70 o
   4   2  10        2.28        3.87      0.53 o
   5   2  10        4.80        4.65      0.87 o
  -3   3  10       17.41       16.50      0.88 o
  -2   3  10       51.31       50.06      1.55 o
  -1   3  10        0.01        0.38      0.53 o
   0   3  10      105.65       87.81      2.15 o
   1   3  10        6.52        3.05      0.36 o
   2   3  10       16.23       13.71      0.51 o
   3   3  10        2.69        3.23      0.32 o
   4   3  10       50.40       48.83      1.62 o
   5   3  10       17.24       18.12      1.31 o
  -3   4  10       67.22       73.69      2.18 o
  -2   4  10        9.38        9.76      0.82 o
  -1   4  10        2.07        0.47      0.32 o
   0   4  10      102.65       86.09      2.38 o
   1   4  10      184.75      162.62      3.11 o
   2   4  10        5.80        5.28      0.43 o
   3   4  10       26.99       24.44      0.93 o
   4   4  10       25.46       26.34      1.80 o
   5   4  10        4.41        3.43      0.61 o
  -2   5  10        1.07        1.77      0.54 o
  -1   5  10        9.66       11.55      0.79 o
   0   5  10        1.96        1.79      0.39 o
   1   5  10        0.19       -0.14      0.20 o
   2   5  10       18.83       16.74      0.68 o
   3   5  10       38.45       38.71      0.94 o
   4   5  10        0.17        0.42      0.29 o
  -2   6  10        7.84        8.68      0.70 o
  -1   6  10        0.42        0.76      0.38 o
   0   6  10        1.05        0.51      0.33 o
   1   6  10       20.69       18.47      1.18 o
   2   6  10       96.28       90.34      2.51 o
   3   6  10        2.09        2.29      0.43 o
   4   6  10        4.33        4.59      0.58 o
   5   6  10        0.07       -0.29      0.37 o
  -1   7  10       41.78       46.09      1.61 o
   0   7  10       20.79       23.92      1.00 o
   1   7  10        1.42        1.25      0.34 o
   2   7  10        0.18        0.74      0.35 o
   3   7  10        0.17        0.56      0.24 o
   4   7  10        0.04       -0.27      0.47 o
   0   8  10       81.02       92.57      3.71 o
   1   8  10       15.96       17.29      1.48 o
   2   8  10        1.05        0.83      0.22 o
   3   8  10        1.02        1.07      0.43 o
  -1  -6  11       25.46       24.89      1.52 o
   0  -6  11       66.23       69.55      1.97 o
  -2  -5  11       11.12       11.22      2.29 o
  -1  -5  11        0.27        0.56      0.36 o
   0  -5  11        5.14        6.00      0.93 o
   1  -5  11        0.00        0.40      0.36 o
   2  -5  11       10.90       10.24      0.84 o
  -3  -4  11        0.18        0.43      0.28 o
  -2  -4  11        1.08        1.97      0.38 o
  -1  -4  11        4.07        4.25      0.58 o
   0  -4  11        1.74        2.25      0.30 o
   1  -4  11        2.01        1.10      0.41 o
   2  -4  11       43.51       40.51      1.36 o
   3  -4  11       26.97       23.28      1.17 o
  -3  -3  11        0.47        0.20      0.22 o
  -2  -3  11        5.58        4.40      0.60 o
  -1  -3  11       81.07       85.52      8.30 o
   0  -3  11      150.04      148.08      5.98 o
   1  -3  11        8.67        8.83      0.66 o
   2  -3  11        3.11        3.10      0.70 o
   3  -3  11        3.00        5.28      1.12 o
  -4  -2  11       18.93       16.81      1.27 o
  -3  -2  11        0.00        0.18      0.30 o
  -2  -2  11       35.15       34.49      1.56 o
  -1  -2  11      101.89       99.94      6.60 o
   0  -2  11      279.75      287.40     12.53 o
   1  -2  11       63.34       59.68      2.31 o
   2  -2  11        0.23        0.40      0.35 o
   3  -2  11        6.61        6.57      0.67 o
   4  -2  11        0.53        1.14      0.95 o
  -4  -1  11       13.92       12.68      1.25 o
  -3  -1  11        0.04        0.82      0.29 o
  -2  -1  11       28.80       52.52      2.73 o
  -1  -1  11        1.46        1.45      0.23 o
   0  -1  11        2.31        2.77      0.55 o
   1  -1  11        5.53        4.68      0.34 o
   2  -1  11       12.98       12.99      0.68 o
   3  -1  11        5.86        5.80      0.65 o
   4  -1  11        0.28       -0.38      0.49 o
  -4   0  11        0.00        1.11      0.37 o
  -3   0  11        0.06        0.72      0.48 o
  -2   0  11       14.79       14.36      0.92 o
  -1   0  11       81.24       81.96      3.05 o
   0   0  11       15.10       14.62      0.73 o
   1   0  11      328.22      334.60     14.37 o
   2   0  11       26.58       23.57      1.29 o
   3   0  11       88.29       97.60      2.96 o
   4   0  11       40.22       39.50      1.27 o
   5   0  11       28.32       37.15      2.18 o
  -3   1  11        7.87        8.88      0.87 o
  -2   1  11       13.83       13.24      1.04 o
  -1   1  11      129.94      131.52      4.59 o
   0   1  11        4.05        2.06      0.38 o
   1   1  11       20.43       18.17      0.60 o
   2   1  11        2.54        3.00      0.47 o
   3   1  11       36.87       39.12      1.28 o
   4   1  11        7.48        7.69      0.92 o
   5   1  11       16.06       15.57      0.97 o
  -3   2  11        2.19        1.89      0.50 o
  -2   2  11        3.82        5.33      0.80 o
  -1   2  11       10.86        7.15      0.65 o
   0   2  11      138.63      130.35      3.34 o
   1   2  11       43.03       40.62      1.06 o
   2   2  11       85.12       81.38      2.52 o
   3   2  11        6.65        5.74      0.63 o
   4   2  11        3.55        2.84      0.55 o
   5   2  11        0.00        0.33      0.90 o
  -3   3  11        1.40        1.01      0.51 o
  -2   3  11       13.42       13.56      1.02 o
  -1   3  11       27.71       29.38      1.21 o
   0   3  11       16.18       17.18      0.90 o
   1   3  11       15.45       15.82      1.98 o
   2   3  11       82.97       85.93      2.50 o
   3   3  11       19.18       20.22      0.80 o
   4   3  11        0.14        0.04      0.30 o
   5   3  11       36.27       46.24      5.56 o
  -2   4  11        7.64        7.73      0.64 o
  -1   4  11        0.90        0.57      0.40 o
   0   4  11        6.07        5.61      0.55 o
   1   4  11        4.93        3.65      0.49 o
   2   4  11       35.50       32.02      1.25 o
   3   4  11        3.82        2.92      0.30 o
   4   4  11        7.99        7.69      0.62 o
   5   4  11       89.68      104.90      3.82 o
  -2   5  11       54.66       61.79      1.95 o
  -1   5  11       19.94       25.31      1.10 o
   0   5  11        7.05        5.79      0.63 o
   1   5  11       53.51       59.27      2.00 o
   2   5  11       82.23       81.58      2.02 o
   3   5  11       11.24        8.94      0.66 o
   4   5  11       18.65       15.92      1.78 o
  -1   6  11       34.44       44.21      1.63 o
   0   6  11        0.07       -0.08      0.34 o
   1   6  11        0.12        0.60      0.33 o
   2   6  11       80.88       79.13      1.26 o
   3   6  11       26.75       23.86      1.15 o
   4   6  11        2.01        2.09      0.44 o
   0   7  11        0.01        0.20      0.35 o
   1   7  11       31.39       30.78      1.91 o
   2   7  11        1.59        2.27      0.39 o
   3   7  11        0.00        0.15      0.24 o
  -1  -5  12       56.82       54.54      2.43 o
   0  -5  12        0.00        0.86      0.57 o
  -2  -4  12       19.27       18.05      1.87 o
  -1  -4  12      178.68      196.37     19.83 o
   0  -4  12       75.06       85.47      2.66 o
   1  -4  12        1.42        1.20      0.42 o
   2  -4  12       13.92       14.55      0.97 o
  -3  -3  12       19.15       17.26      1.99 o
  -2  -3  12        9.57        9.06      0.96 o
  -1  -3  12        8.52        9.47      1.29 o
   0  -3  12       30.38       31.73      3.17 o
   1  -3  12        0.00       -0.05      0.41 o
   2  -3  12        0.89        1.25      0.45 o
   3  -3  12       10.23        8.64      0.75 o
  -3  -2  12       18.21       16.44      1.43 o
  -2  -2  12       17.76       18.38      2.02 o
  -1  -2  12        7.89        6.83      1.53 o
   0  -2  12      199.73      202.11     15.40 o
   1  -2  12       71.15       70.58      2.99 o
   2  -2  12        0.26        0.41      0.36 o
   3  -2  12        3.87        3.99      0.59 o
  -3  -1  12       35.79       37.27      4.48 o
  -2  -1  12       55.93       58.07      1.55 o
  -1  -1  12        3.37        2.82      0.46 o
   0  -1  12        2.23        1.73      0.36 o
   1  -1  12       40.32       38.75      1.17 o
   2  -1  12        0.24        0.78      0.35 o
   3  -1  12        0.75        0.55      0.44 o
   4  -1  12       48.33       50.98      1.79 o
  -3   0  12        0.94        0.15      0.72 o
  -2   0  12        0.86        0.99      0.43 o
  -1   0  12       18.42       19.62      2.12 o
   0   0  12        0.06        0.30      0.26 o
   1   0  12        4.67        4.58      0.34 o
   2   0  12        0.20        0.50      0.31 o
   3   0  12       16.75       17.18      0.90 o
   4   0  12       48.48       52.10      1.76 o
  -3   1  12        4.73        5.05      0.59 o
  -2   1  12        0.00        0.78      0.30 o
  -1   1  12        4.83        3.84      0.51 o
   0   1  12        2.83        3.10      0.44 o
   1   1  12       21.05       19.93      0.88 o
   2   1  12       10.64       10.71      0.56 o
   3   1  12        3.42        3.52      0.57 o
   4   1  12       26.28       35.25      2.22 o
  -3   2  12        1.02        0.46      0.35 o
  -2   2  12        0.46        0.66      0.57 o
  -1   2  12       62.59       60.99      2.77 o
   0   2  12       11.90       10.44      0.72 o
   1   2  12       12.57        9.97      0.61 o
   2   2  12       10.06        8.75      0.94 o
   3   2  12        4.76        4.96      0.59 o
   4   2  12       92.52      104.33      1.96 o
  -2   3  12       58.16       63.13      2.21 o
  -1   3  12       14.02       14.45      1.08 o
   0   3  12        8.72        7.18      0.67 o
   1   3  12       10.86       11.37      0.67 o
   2   3  12        3.75        2.63      0.30 o
   3   3  12        2.84        3.39      0.67 o
   4   3  12        4.65        5.00      0.79 o
  -2   4  12       87.54      104.45      2.70 o
  -1   4  12        0.87        1.62      0.45 o
   0   4  12       27.05       22.86      1.84 o
   1   4  12        4.01        4.28      0.71 o
   2   4  12       14.53       13.39      1.30 o
   3   4  12        6.24        5.58      0.63 o
   4   4  12        1.13        0.56      0.32 o
  -1   5  12        0.04        0.46      0.40 o
   0   5  12        3.42        3.05      0.56 o
   1   5  12       46.52       42.54      3.17 o
   2   5  12       14.89       14.08      1.11 o
   3   5  12       45.76       51.69      1.14 o
   4   5  12        1.08        0.60      0.33 o
   0   6  12        9.70        8.24      0.82 o
   1   6  12        4.26        4.91      0.70 o
   2   6  12       14.61       16.17      1.32 o
   3   6  12        1.66        2.31      0.39 o
   2   7  12       14.73       14.40      1.27 o
  -1  -3  13        7.47        5.23      0.67 o
   0  -3  13       16.16       13.93      1.22 o
   1  -3  13        1.73        1.66      0.61 o
  -2  -2  13       90.71       92.24      5.92 o
  -1  -2  13       36.39       37.15      4.38 o
   0  -2  13        4.70        3.82      0.95 o
   1  -2  13        1.41        2.52      0.83 o
   2  -2  13        4.48        4.30      0.60 o
  -2  -1  13       26.58       25.54      2.20 o
  -1  -1  13        0.00        0.38      0.31 o
   0  -1  13        0.09        0.14      0.38 o
   1  -1  13        0.32        0.03      0.28 o
   2  -1  13       62.86       65.62      1.56 o
   3  -1  13       87.70       99.90      2.60 o
  -2   0  13       71.23       74.50      4.87 o
  -1   0  13       41.57       40.38      3.05 o
   0   0  13       39.33       41.33      3.10 o
   1   0  13        7.60        6.56      0.87 o
   2   0  13        6.66        5.95      0.83 o
   3   0  13       12.40       13.75      0.85 o
  -2   1  13        0.03        1.00      0.44 o
  -1   1  13        9.70        9.13      0.71 o
   0   1  13        8.15        8.07      0.66 o
   1   1  13        0.77        1.00      0.42 o
   2   1  13        5.85        6.08      0.46 o
   3   1  13        1.01        1.25      0.43 o
  -2   2  13        1.81        2.36      0.58 o
  -1   2  13       14.50       13.86      0.87 o
   0   2  13        0.10        0.67      0.44 o
   1   2  13       57.89       59.65      2.98 o
   2   2  13        3.61        2.90      0.37 o
   3   2  13        0.04       -0.07      0.47 o
   4   2  13       14.36       17.48      1.02 o
  -1   3  13       39.79       42.33      1.61 o
   0   3  13        0.40        0.16      0.37 o
   1   3  13       27.13       23.20      0.95 o
   2   3  13       13.20       16.24      1.44 o
   3   3  13       24.96       25.10      1.09 o
   4   3  13       15.12       14.58      2.74 o
  -1   4  13        0.16       -0.35      0.38 o
   0   4  13        6.66        7.57      0.97 o
   1   4  13       43.99       47.82      1.35 o
   2   4  13       35.86       42.63      2.05 o
   3   4  13       59.12       60.89      1.61 o
   0   5  13       16.22       12.44      0.86 o
   1   5  13       47.04       48.71      1.63 o
   2   5  13      132.37      138.11      3.17 o
   3   5  13        0.19        0.07      0.35 o
   0  -2  14        0.13        0.46      0.60 o
  -1  -1  14        7.27        7.24      0.85 o
   0  -1  14        0.38        1.09      0.38 o
   1  -1  14        0.14        0.64      0.64 o
  -1   0  14        5.09        3.75      0.97 o
   0   0  14        6.45        6.84      1.22 o
   1   0  14        5.08        4.15      1.64 o
   2   0  14        0.18        0.79      0.65 o
  -1   1  14        3.63        2.88      0.52 o
   0   1  14       21.09       21.19      1.83 o
   1   1  14        0.88        1.70      0.40 o
   2   1  14       10.06       11.64      1.27 o
  -1   2  14        5.62        9.66      1.20 o
   0   2  14       21.62       21.92      1.12 o
   1   2  14       33.64       36.84      1.62 o
   2   2  14       37.09       43.50      2.30 o
   0   3  14        1.96        2.06      0.43 o
   1   3  14       22.94       24.03      1.59 o
   2   3  14        1.08        0.73      0.37 o
   1   4  14        3.68        3.70      0.56 o
   2   4  14        3.63        5.10      0.74 o
 
